# Supplementary material for: A Study of the Evolution of Human microRNAs by Their Apparent Repression Effectiveness on Target Genes
Source: PLoS One. 2011 Sep 21;6(9):e25034. doi: 10.1371/journal.pone.0025034 (PMC3177854; doi:10.1371/journal.pone.0025034)
Supplement: Table S1 — Full list of ARE values of all the miRNAs studied. Included in the table are the miRNA names, the tissue names, the expression levels of the miRNA in the tissues (based on [19]), the calculated ARE values, and the conservational categories of the miRNAs. (XLS) [file pone.0025034.s002.xls]

## Sheet: Supplement_file_1_All_ARE_value
mirna	tissue	miRNA_expression(clone_count)	ARE_value	miRNA_Conservational_Category
hsa-let-7a	cerebellum	60.1667	0.123693	1
hsa-let-7a	frontalcortex	45	0.266082	1
hsa-let-7a	heart	37.3333	0.00671898	1
hsa-let-7a	liver	32.3333	0.132674	1
hsa-let-7a	prostata	34.8333	0.135527	1
hsa-let-7a	uterus	18	0.117471	1
hsa-let-7a	thyroid	47	0.270492	1
hsa-let-7a	placenta	18	-0.0353048	1
hsa-let-7a	pancreaticislets	31	0.107012	1
hsa-let-7a	testis	60.8333	0.181037	1
hsa-let-7a	ovary	105.333	0.0813059	1
hsa-let-7a	pituitary	45	0.242664	1
hsa-let-7b	cerebellum	47	0.153945	1
hsa-let-7b	frontalcortex	27	0.295839	1
hsa-let-7b	heart	28.3333	0.0495488	1
hsa-let-7b	liver	13	0.126949	1
hsa-let-7b	prostata	86.5	0.151138	1
hsa-let-7b	uterus	67	0.112942	1
hsa-let-7b	thyroid	48	0.283718	1
hsa-let-7b	placenta	4	-0.0246734	1
hsa-let-7b	pancreaticislets	46	0.0990948	1
hsa-let-7b	testis	122.333	0.178865	1
hsa-let-7b	ovary	124.833	0.137692	1
hsa-let-7b	pituitary	51	0.257401	1
hsa-let-7c	cerebellum	8.83333	0.146537	1
hsa-let-7c	frontalcortex	11	0.303499	1
hsa-let-7c	heart	12.3333	0.0328732	1
hsa-let-7c	liver	8.83333	0.113535	1
hsa-let-7c	prostata	58	0.132799	1
hsa-let-7c	uterus	22	0.139164	1
hsa-let-7c	thyroid	24	0.267764	1
hsa-let-7c	pancreaticislets	3	0.117323	1
hsa-let-7c	testis	32.8333	0.193707	1
hsa-let-7c	ovary	29.3333	0.105848	1
hsa-let-7c	pituitary	19	0.268737	1
hsa-let-7d	cerebellum	2	0.0558878	1
hsa-let-7d	frontalcortex	3	0.174724	1
hsa-let-7d	heart	0	0.00874054	1
hsa-let-7d	liver	2	0.0346099	1
hsa-let-7d	prostata	4	0.19563	1
hsa-let-7d	uterus	2	0.18706	1
hsa-let-7d	thyroid	2	0.195556	1
hsa-let-7d	placenta	1	0.0582543	1
hsa-let-7d	pancreaticislets	1	0.102772	1
hsa-let-7d	testis	2	0.125969	1
hsa-let-7d	ovary	5	-0.00729193	1
hsa-let-7d	pituitary	6	0.114336	1
hsa-let-7e	cerebellum	6.83333	0.0808945	1
hsa-let-7e	frontalcortex	2	0.234621	1
hsa-let-7e	heart	2	-0.040791	1
hsa-let-7e	liver	0.5	0.0320371	1
hsa-let-7e	prostata	2.33333	0.0631721	1
hsa-let-7e	uterus	0	-0.290834	1
hsa-let-7e	thyroid	5	0.192407	1
hsa-let-7e	placenta	1	-0.0939623	1
hsa-let-7e	pancreaticislets	6	0.0262277	1
hsa-let-7e	testis	4	0.130571	1
hsa-let-7e	ovary	1.5	0.0360911	1
hsa-let-7e	pituitary	8	0.181685	1
hsa-let-7f	cerebellum	7.33333	0.107225	1
hsa-let-7f	frontalcortex	5.5	0.276219	1
hsa-let-7f	heart	10	0.0191339	1
hsa-let-7f	liver	1	0.116206	1
hsa-let-7f	prostata	7.33333	0.119059	1
hsa-let-7f	uterus	6	0.137831	1
hsa-let-7f	thyroid	20	0.254024	1
hsa-let-7f	pancreaticislets	13	0.116771	1
hsa-let-7f	testis	7	0.179968	1
hsa-let-7f	ovary	6	0.0648378	1
hsa-let-7f	pituitary	5	0.226196	1
hsa-let-7g	cerebellum	3	0.105287	1
hsa-let-7g	frontalcortex	1	0.298235	1
hsa-let-7g	heart	4	0.0256471	1
hsa-let-7g	liver	1	0.151602	1
hsa-let-7g	prostata	8	0.154456	1
hsa-let-7g	uterus	3	0.173227	1
hsa-let-7g	thyroid	4	0.274522	1
hsa-let-7g	placenta	0	0.195832	1
hsa-let-7g	pancreaticislets	5	0.152167	1
hsa-let-7g	testis	2	0.154963	1
hsa-let-7g	ovary	2	0.0868335	1
hsa-let-7g	pituitary	4	0.247459	1
hsa-let-7i	cerebellum	4	0.0642247	1
hsa-let-7i	frontalcortex	2	0.264864	1
hsa-let-7i	heart	4	0.0160833	1
hsa-let-7i	liver	0	-0.591491	1
hsa-let-7i	prostata	3	0.0678223	1
hsa-let-7i	uterus	4	0.096126	1
hsa-let-7i	thyroid	26	0.221442	1
hsa-let-7i	placenta	0	0.37835	1
hsa-let-7i	pancreaticislets	6	0.0571542	1
hsa-let-7i	testis	4	0.158974	1
hsa-let-7i	ovary	3	0.0406625	1
hsa-let-7i	pituitary	8	0.184762	1
hsa-miR-1	cerebellum	0	-0.401705	1
hsa-miR-1	frontalcortex	0	-0.142184	1
hsa-miR-1	heart	15	0.296119	1
hsa-miR-1	liver	0	-0.418788	1
hsa-miR-1	prostata	1	-0.238199	1
hsa-miR-1	uterus	1	-0.254978	1
hsa-miR-1	thyroid	2	-0.228244	1
hsa-miR-1	placenta	0	-0.246027	1
hsa-miR-1	pancreaticislets	0	-0.464604	1
hsa-miR-1	testis	1	-0.0245476	1
hsa-miR-1	ovary	1	-0.117741	1
hsa-miR-1	pituitary	0	-0.401489	1
hsa-miR-100	cerebellum	2	-0.177284	1
hsa-miR-100	frontalcortex	6	1.70355	1
hsa-miR-100	liver	2.5	0.664226	1
hsa-miR-100	prostata	2	0.849564	1
hsa-miR-100	thyroid	6	1.57582	1
hsa-miR-100	placenta	12	1.63407	1
hsa-miR-100	pancreaticislets	2	0.478915	1
hsa-miR-100	testis	1	1.47776	1
hsa-miR-100	ovary	23	0.418077	1
hsa-miR-100	pituitary	1	0.910553	1
hsa-miR-101	cerebellum	4	0.0669526	2
hsa-miR-101	frontalcortex	3	-0.0443651	2
hsa-miR-101	heart	0	0.431019	2
hsa-miR-101	liver	0	0.257381	2
hsa-miR-101	prostata	1	0.104394	2
hsa-miR-101	uterus	0	-0.0027608	2
hsa-miR-101	placenta	2	-0.0220571	2
hsa-miR-101	pancreaticislets	4	-0.0363154	2
hsa-miR-101	testis	0	0.733654	2
hsa-miR-101	ovary	5	0.043193	2
hsa-miR-101	pituitary	5	0.0209081	2
hsa-miR-103	cerebellum	1	-0.185175	2
hsa-miR-103	frontalcortex	3	-0.307793	2
hsa-miR-103	heart	0	0.0245292	2
hsa-miR-103	liver	1.5	0.259882	2
hsa-miR-103	prostata	1	0.0218213	2
hsa-miR-103	uterus	1	-0.112928	2
hsa-miR-103	thyroid	1	-0.0439345	2
hsa-miR-103	placenta	1	-0.0528906	2
hsa-miR-103	pancreaticislets	3	-0.172372	2
hsa-miR-103	testis	1	-0.0141753	2
hsa-miR-103	ovary	1	0.0302316	2
hsa-miR-103	pituitary	3	-0.219025	2
hsa-miR-106b	cerebellum	0	0.180678	2
hsa-miR-106b	frontalcortex	1	-0.152828	2
hsa-miR-106b	heart	0	0.292005	2
hsa-miR-106b	liver	0	0.0156284	2
hsa-miR-106b	prostata	0	-0.251806	2
hsa-miR-106b	uterus	0	1.01022	2
hsa-miR-106b	thyroid	0	0.417871	2
hsa-miR-106b	placenta	0	-0.316044	2
hsa-miR-106b	pancreaticislets	1	0.0213103	2
hsa-miR-106b	testis	1	0.230329	2
hsa-miR-106b	ovary	0	-0.143313	2
hsa-miR-106b	pituitary	2	-0.0368841	2
hsa-miR-107	cerebellum	0	-1.42987	2
hsa-miR-107	frontalcortex	2	-0.307776	2
hsa-miR-107	heart	0	-0.146002	2
hsa-miR-107	liver	0.5	0.267527	2
hsa-miR-107	testis	0	-1.57145	2
hsa-miR-107	ovary	1	0.0258388	2
hsa-miR-107	pituitary	1	-0.229365	2
hsa-miR-10a	cerebellum	0	-0.331097	1
hsa-miR-10a	heart	0	-0.446656	1
hsa-miR-10a	liver	0	-0.709948	1
hsa-miR-10a	prostata	0	0.105361	1
hsa-miR-10a	thyroid	0	-1.47264	1
hsa-miR-10a	placenta	1	0.0646171	1
hsa-miR-10a	pancreaticislets	1	0.420388	1
hsa-miR-10a	testis	1	0.392775	1
hsa-miR-10a	pituitary	0	0.166297	1
hsa-miR-10b	cerebellum	0	-0.331097	1
hsa-miR-10b	heart	0	-0.446656	1
hsa-miR-10b	liver	0	-0.709948	1
hsa-miR-10b	prostata	0	0.105361	1
hsa-miR-10b	uterus	3	0.235193	1
hsa-miR-10b	thyroid	3	0.335939	1
hsa-miR-10b	testis	6	0.462644	1
hsa-miR-10b	ovary	4	0.212454	1
hsa-miR-10b	pituitary	0	0.166297	1
hsa-miR-122	cerebellum	0	1.61859	2
hsa-miR-122	frontalcortex	0	0.960657	2
hsa-miR-122	heart	0	-0.554398	2
hsa-miR-122	liver	1006	0.68235	2
hsa-miR-122	prostata	0	-0.342307	2
hsa-miR-122	uterus	0	0.0462223	2
hsa-miR-122	thyroid	0	-0.025151	2
hsa-miR-122	placenta	0	0.0681085	2
hsa-miR-122	pancreaticislets	0	0.673138	2
hsa-miR-122	testis	0	0.276777	2
hsa-miR-122	ovary	1	0.0234221	2
hsa-miR-122	pituitary	0	0.637634	2
hsa-miR-124	cerebellum	178	-0.133838	1
hsa-miR-124	frontalcortex	267	-0.163746	1
hsa-miR-124	heart	0	-0.52201	1
hsa-miR-124	liver	0	-0.772517	1
hsa-miR-124	prostata	1	-0.172723	1
hsa-miR-124	uterus	0	-0.30733	1
hsa-miR-124	thyroid	0	-0.392744	1
hsa-miR-124	placenta	0	-0.599394	1
hsa-miR-124	pancreaticislets	0	-0.308262	1
hsa-miR-124	testis	0	-0.161791	1
hsa-miR-124	ovary	0	-0.24926	1
hsa-miR-124	pituitary	2	-0.184267	1
hsa-miR-125a-5p	cerebellum	5	0.06851	1
hsa-miR-125a-5p	frontalcortex	7	0.0810497	1
hsa-miR-125a-5p	heart	1	0.0876728	1
hsa-miR-125a-5p	liver	0	-1.69002	1
hsa-miR-125a-5p	prostata	3	0.125813	1
hsa-miR-125a-5p	uterus	1	0.176801	1
hsa-miR-125a-5p	thyroid	6	0.315316	1
hsa-miR-125a-5p	placenta	6	0.068963	1
hsa-miR-125a-5p	pancreaticislets	10	0.163312	1
hsa-miR-125a-5p	testis	5	0.212734	1
hsa-miR-125a-5p	ovary	11	0.27657	1
hsa-miR-125a-5p	pituitary	10	0.387831	1
hsa-miR-125b	cerebellum	14	0.0774015	1
hsa-miR-125b	frontalcortex	101	0.0887873	1
hsa-miR-125b	heart	4	0.121808	1
hsa-miR-125b	liver	15	0.190961	1
hsa-miR-125b	prostata	31	0.11857	1
hsa-miR-125b	uterus	12	0.169558	1
hsa-miR-125b	thyroid	26	0.308073	1
hsa-miR-125b	placenta	18	0.0617201	1
hsa-miR-125b	pancreaticislets	3	0.174358	1
hsa-miR-125b	testis	42	0.226685	1
hsa-miR-125b	ovary	159	0.269327	1
hsa-miR-125b	pituitary	70	0.380588	1
hsa-miR-126	cerebellum	4	-0.251321	2
hsa-miR-126	frontalcortex	88	-0.390063	2
hsa-miR-126	heart	281	0.91696	2
hsa-miR-126	liver	85	0.183076	2
hsa-miR-126	prostata	29	-0.326506	2
hsa-miR-126	uterus	22	0.0774789	2
hsa-miR-126	thyroid	33	-0.00566238	2
hsa-miR-126	placenta	229	-0.642892	2
hsa-miR-126	pancreaticislets	46	-0.514773	2
hsa-miR-126	testis	184	-0.392525	2
hsa-miR-126	ovary	66	1.03736	2
hsa-miR-126	pituitary	79	0.0231044	2
hsa-miR-127-5p	cerebellum	0	-0.736527	3
hsa-miR-127-5p	frontalcortex	0	-0.651571	3
hsa-miR-127-5p	liver	0	-0.996677	3
hsa-miR-127-5p	uterus	0	-0.696297	3
hsa-miR-127-5p	thyroid	0	-0.779301	3
hsa-miR-127-5p	pancreaticislets	1	-0.371012	3
hsa-miR-127-5p	testis	0	-0.877357	3
hsa-miR-128a/128b	cerebellum	13	-0.0915058	2
hsa-miR-128a/128b	frontalcortex	63	-0.272987	2
hsa-miR-128a/128b	heart	0	-0.109716	2
hsa-miR-128a/128b	liver	0	0.102952	2
hsa-miR-128a/128b	prostata	0	-0.118177	2
hsa-miR-128a/128b	uterus	0	-0.00276298	2
hsa-miR-128a/128b	thyroid	0	0.320421	2
hsa-miR-128a/128b	placenta	0	0.196182	2
hsa-miR-128a/128b	pancreaticislets	0	-0.682221	2
hsa-miR-128a/128b	testis	1	0.021741	2
hsa-miR-128a/128b	ovary	0	0.145157	2
hsa-miR-128a/128b	pituitary	6	0.0592753	2
hsa-miR-129-5p	cerebellum	1	0.0404706	2
hsa-miR-129-5p	frontalcortex	13	-0.198202	2
hsa-miR-129-5p	heart	0	1.21753	2
hsa-miR-129-5p	liver	0	0.472256	2
hsa-miR-129-5p	prostata	0	-0.169865	2
hsa-miR-129-5p	uterus	0	0.221561	2
hsa-miR-129-5p	thyroid	0	0.973177	2
hsa-miR-129-5p	placenta	0	0.196534	2
hsa-miR-129-5p	pancreaticislets	1	-0.0290855	2
hsa-miR-129-5p	testis	5	0.326793	2
hsa-miR-129-5p	ovary	0	0.487937	2
hsa-miR-129-5p	pituitary	0	0.166448	2
hsa-miR-130a	cerebellum	2	-0.0665777	2
hsa-miR-130a	frontalcortex	2	-0.143558	2
hsa-miR-130a	heart	1	0.0725004	2
hsa-miR-130a	liver	3	-0.0173519	2
hsa-miR-130a	prostata	5	0.0791924	2
hsa-miR-130a	uterus	7	-0.221693	2
hsa-miR-130a	thyroid	1	-0.0542968	2
hsa-miR-130a	placenta	11	-0.105492	2
hsa-miR-130a	pancreaticislets	2	-0.0744221	2
hsa-miR-130a	testis	6	0.00843602	2
hsa-miR-130a	ovary	16	-0.0155313	2
hsa-miR-130a	pituitary	7	0.00102574	2
hsa-miR-132	cerebellum	0	-0.107827	2
hsa-miR-132	frontalcortex	3	-0.101479	2
hsa-miR-132	heart	0	-0.195508	2
hsa-miR-132	liver	0	-0.131533	2
hsa-miR-132	prostata	2	0.0140967	2
hsa-miR-132	uterus	0	-0.475145	2
hsa-miR-132	thyroid	0	-0.37498	2
hsa-miR-132	placenta	0	-0.0790867	2
hsa-miR-132	pancreaticislets	4	0.0507243	2
hsa-miR-132	testis	0	-0.62858	2
hsa-miR-132	ovary	0	-0.326789	2
hsa-miR-132	pituitary	16	0.177701	2
hsa-miR-133a	cerebellum	0	-0.427883	1
hsa-miR-133a	frontalcortex	0	-0.116688	1
hsa-miR-133a	heart	8	0.0140331	1
hsa-miR-133a	liver	0	-0.537014	1
hsa-miR-133a	prostata	4	-0.186113	1
hsa-miR-133a	uterus	0	-0.351811	1
hsa-miR-133a	thyroid	1	-0.114109	1
hsa-miR-133a	placenta	0	-0.339953	1
hsa-miR-133a	pancreaticislets	0	-0.533241	1
hsa-miR-133a	testis	0	-0.588081	1
hsa-miR-133a	ovary	0	-0.435769	1
hsa-miR-133a	pituitary	1	-0.212051	1
hsa-miR-133b	cerebellum	0	-0.477587	1
hsa-miR-133b	frontalcortex	0	-0.134596	1
hsa-miR-133b	heart	3	-0.0876099	1
hsa-miR-133b	liver	0	-0.634488	1
hsa-miR-133b	prostata	0	0.105361	1
hsa-miR-133b	uterus	0	-0.31147	1
hsa-miR-133b	thyroid	1	-0.122049	1
hsa-miR-133b	placenta	0	-0.319149	1
hsa-miR-133b	pancreaticislets	0	-0.527856	1
hsa-miR-133b	testis	0	-0.596792	1
hsa-miR-133b	ovary	0	-0.472861	1
hsa-miR-133b	pituitary	0	-0.751463	1
hsa-miR-134	cerebellum	0	-0.514939	3
hsa-miR-134	frontalcortex	0	-0.045174	3
hsa-miR-134	heart	0	-0.736435	3
hsa-miR-134	liver	0	-0.776315	3
hsa-miR-134	prostata	0	-0.717986	3
hsa-miR-134	uterus	0	0.151784	3
hsa-miR-134	thyroid	0	-0.557893	3
hsa-miR-134	placenta	0	-0.316264	3
hsa-miR-134	pancreaticislets	1	-0.0477375	3
hsa-miR-134	testis	2	0.296191	3
hsa-miR-134	ovary	2	0.590383	3
hsa-miR-134	pituitary	2	-0.157377	3
hsa-miR-135a	frontalcortex	0	-0.247564	2
hsa-miR-135a	heart	0	-0.155951	2
hsa-miR-135a	liver	0	-0.245012	2
hsa-miR-135a	prostata	0	-0.31263	2
hsa-miR-135a	uterus	0	0.0850261	2
hsa-miR-135a	thyroid	2	0.222572	2
hsa-miR-135a	placenta	0	-1.41439	2
hsa-miR-135a	pancreaticislets	0	-0.204638	2
hsa-miR-135a	ovary	0	0.0582099	2
hsa-miR-135a	pituitary	7	0.0659175	2
hsa-miR-135b	cerebellum	1	0.0417664	2
hsa-miR-135b	frontalcortex	0	-0.247564	2
hsa-miR-135b	heart	0	-0.155951	2
hsa-miR-135b	liver	0	-0.156924	2
hsa-miR-135b	prostata	0	-0.206378	2
hsa-miR-135b	uterus	0	0.181131	2
hsa-miR-135b	placenta	5	0.0579991	2
hsa-miR-135b	pancreaticislets	0	-0.108467	2
hsa-miR-135b	testis	2	0.137203	2
hsa-miR-135b	ovary	0	0.176907	2
hsa-miR-136	cerebellum	0	0.0371833	3
hsa-miR-136	frontalcortex	1	0.220027	3
hsa-miR-136	heart	0	0.431019	3
hsa-miR-136	liver	0	0.326571	3
hsa-miR-136	prostata	0	0.200966	3
hsa-miR-136	uterus	0	0.220974	3
hsa-miR-136	thyroid	0	-0.150708	3
hsa-miR-136	placenta	1	0.34628	3
hsa-miR-136	pancreaticislets	4	0.0360753	3
hsa-miR-136	testis	1	0.188172	3
hsa-miR-136	ovary	0	0.417605	3
hsa-miR-136	pituitary	2	0.00682747	3
hsa-miR-137	cerebellum	0	0.288013	1
hsa-miR-137	frontalcortex	2	0.0481305	1
hsa-miR-137	heart	0	-0.20936	1
hsa-miR-137	liver	0	-0.25402	1
hsa-miR-137	prostata	0	-0.0963018	1
hsa-miR-137	uterus	0	-0.261277	1
hsa-miR-137	thyroid	0	0.0691959	1
hsa-miR-137	placenta	0	0.116916	1
hsa-miR-137	pancreaticislets	0	0.227994	1
hsa-miR-137	testis	0	-0.456272	1
hsa-miR-137	ovary	0	0.185768	1
hsa-miR-137	pituitary	1	0.129674	1
hsa-miR-138	cerebellum	0	-0.258189	2
hsa-miR-138	frontalcortex	3	-0.298311	2
hsa-miR-138	heart	0	-0.0989799	2
hsa-miR-138	liver	0	-0.146577	2
hsa-miR-138	prostata	0	0.184008	2
hsa-miR-138	uterus	0	0.349501	2
hsa-miR-138	thyroid	3	-0.0427723	2
hsa-miR-138	placenta	0	0.0419914	2
hsa-miR-138	pancreaticislets	0	-0.182997	2
hsa-miR-138	testis	0	-0.419699	2
hsa-miR-138	ovary	0	0.0368678	2
hsa-miR-138	pituitary	0	-0.0788069	2
hsa-miR-139-5p	cerebellum	0	-0.148881	2
hsa-miR-139-5p	frontalcortex	6	-0.2971	2
hsa-miR-139-5p	heart	1	0.140951	2
hsa-miR-139-5p	liver	1	0.173737	2
hsa-miR-139-5p	prostata	1	-0.0411917	2
hsa-miR-139-5p	uterus	1	-0.343958	2
hsa-miR-139-5p	thyroid	0	-0.587347	2
hsa-miR-139-5p	placenta	0	0.0906031	2
hsa-miR-139-5p	pancreaticislets	0	-0.489721	2
hsa-miR-139-5p	testis	0	-0.967335	2
hsa-miR-139-5p	ovary	0	0.317599	2
hsa-miR-139-5p	pituitary	0	-0.489391	2
hsa-miR-140-5p	cerebellum	2	0.150272	2
hsa-miR-140-5p	frontalcortex	6	-0.0836787	2
hsa-miR-140-5p	heart	0	-0.448884	2
hsa-miR-140-5p	liver	1	0.299243	2
hsa-miR-140-5p	prostata	1	0.18146	2
hsa-miR-140-5p	uterus	3	0.12531	2
hsa-miR-140-5p	thyroid	2	0.378267	2
hsa-miR-140-5p	placenta	9	0.0683288	2
hsa-miR-140-5p	pancreaticislets	4	0.381755	2
hsa-miR-140-5p	testis	13	0.192916	2
hsa-miR-140-5p	ovary	10	0.118473	2
hsa-miR-140-5p	pituitary	2	0.206569	2
hsa-miR-141	cerebellum	0	0.307122	1
hsa-miR-141	frontalcortex	0	0.406353	1
hsa-miR-141	heart	0	0.274223	1
hsa-miR-141	liver	0	-0.158928	1
hsa-miR-141	prostata	2	0.0684464	1
hsa-miR-141	uterus	0	1.04303	1
hsa-miR-141	thyroid	1	0.143926	1
hsa-miR-141	placenta	18	-0.0751554	1
hsa-miR-141	pancreaticislets	60.5	-0.0471674	1
hsa-miR-141	testis	0	0.701608	1
hsa-miR-141	ovary	0	0.613891	1
hsa-miR-141	pituitary	18	-0.0727952	1
hsa-miR-142-3p	cerebellum	0	-0.634213	2
hsa-miR-142-3p	frontalcortex	0	-0.304089	2
hsa-miR-142-3p	heart	0	-0.513379	2
hsa-miR-142-3p	liver	0	-0.819654	2
hsa-miR-142-3p	prostata	1	-0.241209	2
hsa-miR-142-3p	uterus	0	-0.340821	2
hsa-miR-142-3p	thyroid	0	-0.587347	2
hsa-miR-142-3p	placenta	0	-0.663146	2
hsa-miR-142-3p	pancreaticislets	0	-1.03169	2
hsa-miR-142-3p	testis	0	-0.408386	2
hsa-miR-142-3p	ovary	0	-0.195047	2
hsa-miR-142-3p	pituitary	0	-0.672548	2
hsa-miR-142-5p	cerebellum	0	-0.071634	2
hsa-miR-142-5p	frontalcortex	1	-0.123028	2
hsa-miR-142-5p	heart	0	0.299236	2
hsa-miR-142-5p	liver	1	0.256475	2
hsa-miR-142-5p	prostata	1	-0.0394829	2
hsa-miR-142-5p	uterus	0	-0.319215	2
hsa-miR-142-5p	thyroid	0	-0.447005	2
hsa-miR-142-5p	placenta	0	-0.11529	2
hsa-miR-142-5p	pancreaticislets	1	-0.105873	2
hsa-miR-142-5p	testis	1	0.135179	2
hsa-miR-142-5p	ovary	0	-0.0253482	2
hsa-miR-142-5p	pituitary	1	-0.0989796	2
hsa-miR-143	cerebellum	7	-0.106396	2
hsa-miR-143	frontalcortex	37	-0.133498	2
hsa-miR-143	heart	76	0.319028	2
hsa-miR-143	liver	15	0.223487	2
hsa-miR-143	prostata	371	-0.242543	2
hsa-miR-143	uterus	191	-0.179538	2
hsa-miR-143	thyroid	40	-0.119654	2
hsa-miR-143	placenta	177	-0.205043	2
hsa-miR-143	pancreaticislets	29	-0.0181949	2
hsa-miR-143	testis	273	0.292748	2
hsa-miR-143	ovary	178	-0.00966247	2
hsa-miR-143	pituitary	35	-0.288515	2
hsa-miR-144	cerebellum	1	0.0311854	2
hsa-miR-144	frontalcortex	0	0.735904	2
hsa-miR-144	heart	0	0.297094	2
hsa-miR-144	liver	1	0.515712	2
hsa-miR-144	prostata	0	-0.118078	2
hsa-miR-144	uterus	0	-0.0899691	2
hsa-miR-144	thyroid	0	0.233213	2
hsa-miR-144	placenta	6	-0.0114141	2
hsa-miR-144	pancreaticislets	0	-0.216135	2
hsa-miR-144	testis	1	0.237725	2
hsa-miR-144	ovary	0	0.175853	2
hsa-miR-144	pituitary	0	-0.190817	2
hsa-miR-145	cerebellum	0	0.575419	2
hsa-miR-145	frontalcortex	3	-0.20339	2
hsa-miR-145	heart	2	0.199181	2
hsa-miR-145	liver	0	-0.250919	2
hsa-miR-145	prostata	65	-0.0335864	2
hsa-miR-145	uterus	41	-0.194589	2
hsa-miR-145	thyroid	5	-0.139049	2
hsa-miR-145	placenta	5	-0.257866	2
hsa-miR-145	pancreaticislets	1	-0.0911465	2
hsa-miR-145	testis	13	-0.101989	2
hsa-miR-145	ovary	17	-0.00896096	2
hsa-miR-145	pituitary	0	1.19962	2
hsa-miR-146a	cerebellum	0	0.0177307	2
hsa-miR-146a	frontalcortex	1	-0.0611465	2
hsa-miR-146a	heart	0	-0.708702	2
hsa-miR-146a	liver	0	-0.36871	2
hsa-miR-146a	prostata	0	0.799491	2
hsa-miR-146a	uterus	0	0.691964	2
hsa-miR-146a	thyroid	0	1.16897	2
hsa-miR-146a	placenta	0	-0.642892	2
hsa-miR-146a	pancreaticislets	0	0.0355731	2
hsa-miR-146a	testis	0	0.222277	2
hsa-miR-146a	ovary	1	0.00616433	2
hsa-miR-146b-5p	cerebellum	0	0.306235	2
hsa-miR-146b-5p	heart	0	-0.708702	2
hsa-miR-146b-5p	liver	0	-0.4379	2
hsa-miR-146b-5p	prostata	0	0.894999	2
hsa-miR-146b-5p	uterus	0	0.691964	2
hsa-miR-146b-5p	thyroid	0	1.16897	2
hsa-miR-146b-5p	placenta	0	-0.539999	2
hsa-miR-146b-5p	pancreaticislets	0	0.14113	2
hsa-miR-146b-5p	testis	0	0.222277	2
hsa-miR-148a	cerebellum	0	-0.584129	2
hsa-miR-148a	heart	0	-1.65035	2
hsa-miR-148a	liver	0	-0.223455	2
hsa-miR-148a	uterus	0	-1.38964	2
hsa-miR-148a	thyroid	0	-1.47264	2
hsa-miR-148a	placenta	0	-0.965302	2
hsa-miR-148a	pancreaticislets	3	0.0261722	2
hsa-miR-148a	testis	0	-0.65548	2
hsa-miR-148a	ovary	0	-0.926399	2
hsa-miR-148a	pituitary	4	-0.0598524	2
hsa-miR-148b	cerebellum	0	-0.584129	2
hsa-miR-148b	heart	0	-1.65035	2
hsa-miR-148b	liver	0	-0.223455	2
hsa-miR-148b	prostata	1	0.0454399	2
hsa-miR-148b	uterus	0	-1.38964	2
hsa-miR-148b	thyroid	0	-1.47264	2
hsa-miR-148b	placenta	0	-0.965302	2
hsa-miR-148b	testis	0	-0.65548	2
hsa-miR-148b	ovary	0	-0.926399	2
hsa-miR-149	cerebellum	0	0.392273	3
hsa-miR-149	frontalcortex	4	-0.0487203	3
hsa-miR-149	heart	1	-0.0349804	3
hsa-miR-149	liver	0	0.054231	3
hsa-miR-149	prostata	0	0.546083	3
hsa-miR-149	uterus	0	-0.0282919	3
hsa-miR-149	thyroid	0	0.252008	3
hsa-miR-149	placenta	0	0.35185	3
hsa-miR-149	pancreaticislets	0	0.644733	3
hsa-miR-149	testis	0	-0.319778	3
hsa-miR-149	ovary	0	0.0807272	3
hsa-miR-149	pituitary	0	1.8936	3
hsa-miR-150	cerebellum	0	-0.202387	3
hsa-miR-150	frontalcortex	0	-0.0763444	3
hsa-miR-150	heart	2	-0.0875686	3
hsa-miR-150	liver	0	-0.427566	3
hsa-miR-150	prostata	1	-0.0873971	3
hsa-miR-150	uterus	0	-0.321209	3
hsa-miR-150	thyroid	1	-0.108549	3
hsa-miR-150	placenta	1	-0.219329	3
hsa-miR-150	pancreaticislets	0	-0.482422	3
hsa-miR-150	testis	0	0.188886	3
hsa-miR-150	ovary	0	0.109096	3
hsa-miR-150	pituitary	0	-0.275022	3
hsa-miR-151-5p	cerebellum	1	0.0752148	3
hsa-miR-151-5p	frontalcortex	3	-0.537192	3
hsa-miR-151-5p	heart	0	0.29674	3
hsa-miR-151-5p	liver	1	0.510193	3
hsa-miR-151-5p	prostata	3	-9.87606e-05	3
hsa-miR-151-5p	uterus	0	-0.00275645	3
hsa-miR-151-5p	thyroid	2	0.215443	3
hsa-miR-151-5p	placenta	0	-0.0275082	3
hsa-miR-151-5p	pancreaticislets	9	0.442876	3
hsa-miR-151-5p	testis	1	-0.0662386	3
hsa-miR-151-5p	pituitary	1	0.0611009	3
hsa-miR-152	cerebellum	0	-0.475288	2
hsa-miR-152	frontalcortex	1	-0.259443	2
hsa-miR-152	heart	1	0.161962	2
hsa-miR-152	liver	0	0.102837	2
hsa-miR-152	prostata	3	0.075454	2
hsa-miR-152	uterus	4	-0.14789	2
hsa-miR-152	thyroid	2	-0.0493277	2
hsa-miR-152	placenta	0	-0.905847	2
hsa-miR-152	testis	0	-0.472408	2
hsa-miR-152	ovary	0	-0.838674	2
hsa-miR-152	pituitary	1	-0.037449	2
hsa-miR-153	cerebellum	0	-0.299973	2
hsa-miR-153	frontalcortex	1	-0.163823	2
hsa-miR-153	heart	0	0.119043	2
hsa-miR-153	liver	0	-0.0472199	2
hsa-miR-153	prostata	0	-9.85853e-05	2
hsa-miR-153	uterus	0	-0.330173	2
hsa-miR-153	thyroid	0	0.439446	2
hsa-miR-153	placenta	0	1.03148	2
hsa-miR-153	pancreaticislets	3	-0.158032	2
hsa-miR-153	testis	0	-0.227371	2
hsa-miR-153	ovary	0	-0.277801	2
hsa-miR-153	pituitary	0	-0.464318	2
hsa-miR-155	cerebellum	0	0.44439	2
hsa-miR-155	frontalcortex	0	0.182453	2
hsa-miR-155	heart	0	-0.146281	2
hsa-miR-155	liver	0	-0.186161	2
hsa-miR-155	prostata	0	0.105656	2
hsa-miR-155	uterus	0	-0.15771	2
hsa-miR-155	thyroid	0	0.37501	2
hsa-miR-155	placenta	0	0.112758	2
hsa-miR-155	pancreaticislets	0	-0.37181	2
hsa-miR-155	testis	1	-0.0157663	2
hsa-miR-155	ovary	0	-0.102659	2
hsa-miR-155	pituitary	0	-0.501127	2
hsa-miR-15a	cerebellum	15	-0.129544	2
hsa-miR-15a	frontalcortex	15	-0.225292	2
hsa-miR-15a	heart	2	0.231103	2
hsa-miR-15a	liver	3	0.37744	2
hsa-miR-15a	prostata	5	0.0379588	2
hsa-miR-15a	uterus	0	-1.38964	2
hsa-miR-15a	thyroid	8	-0.00534787	2
hsa-miR-15a	placenta	5	0.0158303	2
hsa-miR-15a	pancreaticislets	26	-0.0649324	2
hsa-miR-15a	testis	7	0.0632032	2
hsa-miR-15a	ovary	6	0.132927	2
hsa-miR-15a	pituitary	32	-0.154467	2
hsa-miR-15b	cerebellum	0	-0.0429871	2
hsa-miR-15b	frontalcortex	0	0.0419696	2
hsa-miR-15b	heart	0	-0.957637	2
hsa-miR-15b	liver	5	0.348158	2
hsa-miR-15b	prostata	2	-0.0112285	2
hsa-miR-15b	uterus	1	-0.132484	2
hsa-miR-15b	thyroid	1	-0.0508924	2
hsa-miR-15b	placenta	3	-0.0375782	2
hsa-miR-15b	pancreaticislets	3	-0.11767	2
hsa-miR-15b	testis	4	0.0456271	2
hsa-miR-15b	ovary	3	0.102358	2
hsa-miR-15b	pituitary	5	-0.192781	2
hsa-miR-16	cerebellum	38	-0.104411	2
hsa-miR-16	frontalcortex	70	-0.207415	2
hsa-miR-16	heart	34	0.25682	2
hsa-miR-16	liver	47	0.432025	2
hsa-miR-16	prostata	71.5	0.0747325	2
hsa-miR-16	uterus	22	-0.0794711	2
hsa-miR-16	thyroid	25	0.00491807	2
hsa-miR-16	placenta	60	0.0247674	2
hsa-miR-16	pancreaticislets	70	-0.0457785	2
hsa-miR-16	testis	123	0.105532	2
hsa-miR-16	ovary	66	0.149539	2
hsa-miR-16	pituitary	193	-0.139284	2
hsa-miR-17	cerebellum	0	-0.642736	2
hsa-miR-17	frontalcortex	0	-0.429119	2
hsa-miR-17	heart	0	-0.031268	2
hsa-miR-17	liver	2	0.372187	2
hsa-miR-17	uterus	3	-0.04124	2
hsa-miR-17	thyroid	0	0.324025	2
hsa-miR-17	placenta	4	-0.0169518	2
hsa-miR-17	pancreaticislets	1	0.0687149	2
hsa-miR-17	testis	2	0.257531	2
hsa-miR-17	ovary	4	0.155957	2
hsa-miR-17	pituitary	0	-0.190817	2
hsa-miR-181a	cerebellum	21.5	0.0143289	2
hsa-miR-181a	frontalcortex	85	-0.129377	2
hsa-miR-181a	heart	3	0.440186	2
hsa-miR-181a	liver	7	0.351964	2
hsa-miR-181a	prostata	3	0.088244	2
hsa-miR-181a	uterus	1	-0.199015	2
hsa-miR-181a	thyroid	4	-0.0702614	2
hsa-miR-181a	placenta	2	-0.0326221	2
hsa-miR-181a	pancreaticislets	2	-0.00136082	2
hsa-miR-181a	testis	10	0.251602	2
hsa-miR-181a	ovary	5	0.0171773	2
hsa-miR-181a	pituitary	9	-0.148083	2
hsa-miR-181b	cerebellum	10	0.0305667	2
hsa-miR-181b	frontalcortex	15.5	-0.11562	2
hsa-miR-181b	uterus	2	-0.185406	2
hsa-miR-181b	thyroid	2	-0.0544154	2
hsa-miR-181b	ovary	5	0.0348429	2
hsa-miR-181b	pituitary	1	-0.133397	2
hsa-miR-181c	cerebellum	0.5	0.0143289	2
hsa-miR-181c	frontalcortex	1	-0.118709	2
hsa-miR-182	cerebellum	0	0.286724	2
hsa-miR-182	frontalcortex	0	0.103548	2
hsa-miR-182	heart	0	-0.169366	2
hsa-miR-182	liver	0	-0.19484	2
hsa-miR-182	prostata	2	-0.0159881	2
hsa-miR-182	uterus	0	-0.0169794	2
hsa-miR-182	thyroid	0	0.377368	2
hsa-miR-182	placenta	0	-0.270211	2
hsa-miR-182	pancreaticislets	4	-0.0789859	2
hsa-miR-182	testis	0	0.342672	2
hsa-miR-182	ovary	0	-0.255059	2
hsa-miR-182	pituitary	11	-0.0727865	2
hsa-miR-183	cerebellum	0	0.404971	2
hsa-miR-183	frontalcortex	0	0.448682	2
hsa-miR-183	heart	0	0.170777	2
hsa-miR-183	liver	0	0.258009	2
hsa-miR-183	prostata	0	-0.22413	2
hsa-miR-183	uterus	0	0.187462	2
hsa-miR-183	thyroid	0	0.0970672	2
hsa-miR-183	placenta	0	0.0134011	2
hsa-miR-183	pancreaticislets	3	-0.0913763	2
hsa-miR-183	testis	0	-0.367725	2
hsa-miR-183	ovary	0	0.915817	2
hsa-miR-183	pituitary	2	-0.11342	2
hsa-miR-184	heart	0	-0.263466	1
hsa-miR-184	testis	1	-0.103895	1
hsa-miR-184	pituitary	1	-0.265412	1
hsa-miR-185	cerebellum	0	-0.189375	3
hsa-miR-185	frontalcortex	1	-0.295713	3
hsa-miR-185	heart	0	-0.611605	3
hsa-miR-185	liver	2	-0.415417	3
hsa-miR-185	prostata	0	0.316959	3
hsa-miR-185	uterus	0	0.0850261	3
hsa-miR-185	thyroid	0	-0.109659	3
hsa-miR-185	placenta	1	-0.147256	3
hsa-miR-185	pancreaticislets	1	-0.00231183	3
hsa-miR-185	testis	1	-0.202585	3
hsa-miR-185	ovary	4	-0.089791	3
hsa-miR-185	pituitary	0	-0.251218	3
hsa-miR-186	cerebellum	1	0.0639635	3
hsa-miR-186	frontalcortex	1	-0.140671	3
hsa-miR-186	heart	0	0.266922	3
hsa-miR-186	liver	3	0.6628	3
hsa-miR-186	prostata	1	0.0156509	3
hsa-miR-186	uterus	1	-0.322842	3
hsa-miR-186	thyroid	1	-0.112223	3
hsa-miR-186	placenta	1	0.0500646	3
hsa-miR-186	pancreaticislets	1	-0.0807581	3
hsa-miR-186	testis	0	-0.139822	3
hsa-miR-186	ovary	1	0.0212166	3
hsa-miR-186	pituitary	4	-0.0396208	3
hsa-miR-187	prostata	2	0.693934	2
hsa-miR-188-5p	cerebellum	0	-0.0430217	3
hsa-miR-188-5p	frontalcortex	0	0.26531	3
hsa-miR-188-5p	heart	0	-0.639857	3
hsa-miR-188-5p	liver	0	-0.709948	3
hsa-miR-188-5p	prostata	0	0.105361	3
hsa-miR-188-5p	uterus	0	-0.697486	3
hsa-miR-188-5p	thyroid	0	0.474445	3
hsa-miR-188-5p	placenta	0	-0.161258	3
hsa-miR-188-5p	pancreaticislets	0	0.323519	3
hsa-miR-188-5p	testis	0	-0.317704	3
hsa-miR-188-5p	ovary	0	-1.12623	3
hsa-miR-188-5p	pituitary	0	-0.345165	3
hsa-miR-18a	cerebellum	0	-0.0431258	2
hsa-miR-18a	frontalcortex	0	0.602799	2
hsa-miR-18a	heart	0	0.344166	2
hsa-miR-18a	liver	0	-0.0310553	2
hsa-miR-18a	prostata	0	-0.590253	2
hsa-miR-18a	uterus	0	-0.426158	2
hsa-miR-18a	thyroid	0	-0.191798	2
hsa-miR-18a	placenta	0	0.0332475	2
hsa-miR-18a	pancreaticislets	0	0.205996	2
hsa-miR-18a	testis	0	-0.392525	2
hsa-miR-18a	ovary	0	0.0290073	2
hsa-miR-18a	pituitary	0	0.0231044	2
hsa-miR-18b	cerebellum	0	-0.0946163	2
hsa-miR-18b	frontalcortex	0	0.528494	2
hsa-miR-18b	heart	0	0.388815	2
hsa-miR-18b	liver	0	-0.0310553	2
hsa-miR-18b	prostata	0	-0.590253	2
hsa-miR-18b	uterus	0	-0.426158	2
hsa-miR-18b	thyroid	0	-0.249154	2
hsa-miR-18b	placenta	0	0.0332475	2
hsa-miR-18b	pancreaticislets	0	0.205996	2
hsa-miR-18b	testis	0	-0.103895	2
hsa-miR-18b	ovary	0	0.0290073	2
hsa-miR-18b	pituitary	0	-0.0571352	2
hsa-miR-190	cerebellum	0	-0.0430217	1
hsa-miR-190	frontalcortex	0	0.447828	1
hsa-miR-190	heart	0	0.548448	1
hsa-miR-190	uterus	0	0.557449	1
hsa-miR-190	thyroid	0	0.726153	1
hsa-miR-190	placenta	0	0.37835	1
hsa-miR-190	testis	0	0.222041	1
hsa-miR-190	pituitary	0	0.503163	1
hsa-miR-191	cerebellum	1	-0.0430563	2
hsa-miR-191	frontalcortex	2	0.448254	2
hsa-miR-191	heart	3	-0.263941	2
hsa-miR-191	liver	3	0.102837	2
hsa-miR-191	prostata	5	-0.118177	2
hsa-miR-191	uterus	3	-0.291233	2
hsa-miR-191	thyroid	6	-0.085902	2
hsa-miR-191	placenta	4	-0.316044	2
hsa-miR-191	pancreaticislets	7	-0.0824744	2
hsa-miR-191	testis	5	-0.184135	2
hsa-miR-191	ovary	5	-0.143313	2
hsa-miR-191	pituitary	3	-0.0571352	2
hsa-miR-192	cerebellum	0	-0.331329	2
hsa-miR-192	frontalcortex	0	-0.246074	2
hsa-miR-192	heart	0	-0.397431	2
hsa-miR-192	liver	2	0.259273	2
hsa-miR-192	prostata	0	-0.251806	2
hsa-miR-192	uterus	0	-0.291033	2
hsa-miR-192	thyroid	0	-0.78023	2
hsa-miR-192	placenta	0	0.291514	2
hsa-miR-192	pancreaticislets	2	0.0726501	2
hsa-miR-192	testis	0	-0.87791	2
hsa-miR-192	ovary	0	-0.549565	2
hsa-miR-192	pituitary	0	-0.345408	2
hsa-miR-193a-5p	cerebellum	0	-0.107827	2
hsa-miR-193a-5p	frontalcortex	0	-0.045174	2
hsa-miR-193a-5p	heart	0	-0.48835	2
hsa-miR-193a-5p	liver	5	0.331589	2
hsa-miR-193a-5p	prostata	0	-1.50555	2
hsa-miR-193a-5p	uterus	0	-0.564753	2
hsa-miR-193a-5p	thyroid	0	-0.782095	2
hsa-miR-193a-5p	pancreaticislets	0	-0.709465	2
hsa-miR-193a-5p	testis	1	0.0900534	2
hsa-miR-193a-5p	ovary	3	0.238735	2
hsa-miR-193a-5p	pituitary	1	-0.323541	2
hsa-miR-193b	cerebellum	0	-0.251321	2
hsa-miR-193b	frontalcortex	0	-0.140681	2
hsa-miR-193b	heart	0	-0.427528	2
hsa-miR-193b	liver	1	0.526192	2
hsa-miR-193b	prostata	2	-0.0352034	2
hsa-miR-193b	uterus	0	-0.629489	2
hsa-miR-193b	thyroid	0	-0.8564	2
hsa-miR-193b	placenta	1	-0.214497	2
hsa-miR-193b	pancreaticislets	0	-0.623647	2
hsa-miR-193b	testis	0	-0.877357	2
hsa-miR-193b	ovary	3	0.308567	2
hsa-miR-193b	pituitary	0	-1.44393	2
hsa-miR-194	cerebellum	0	-0.00214115	2
hsa-miR-194	frontalcortex	1	-0.295028	2
hsa-miR-194	heart	0	-0.613713	2
hsa-miR-194	liver	7	0.23667	2
hsa-miR-194	prostata	0	-0.814483	2
hsa-miR-194	uterus	0	-0.61287	2
hsa-miR-194	thyroid	0	-0.536922	2
hsa-miR-194	placenta	1	0.0427403	2
hsa-miR-194	pancreaticislets	3	-0.226598	2
hsa-miR-194	testis	0	-0.776043	2
hsa-miR-194	ovary	0	-0.00320228	2
hsa-miR-194	pituitary	0	-0.75323	2
hsa-miR-195	cerebellum	11	-0.108588	2
hsa-miR-195	frontalcortex	1	-0.200457	2
hsa-miR-195	heart	0	-0.957006	2
hsa-miR-195	liver	1	0.388754	2
hsa-miR-195	prostata	6.5	0.0657653	2
hsa-miR-195	uterus	1	-0.0642938	2
hsa-miR-195	thyroid	5	-0.00197833	2
hsa-miR-195	placenta	0	-1.41439	2
hsa-miR-195	pancreaticislets	3	-0.0517053	2
hsa-miR-195	testis	10	0.0812695	2
hsa-miR-195	ovary	17	0.125409	2
hsa-miR-195	pituitary	13	-0.152623	2
hsa-miR-196a	cerebellum	0	0.362871	2
hsa-miR-196a	liver	0	0.614334	2
hsa-miR-196a	prostata	0	0.105361	2
hsa-miR-196a	thyroid	0	-0.373907	2
hsa-miR-196a	placenta	0	-0.0275082	2
hsa-miR-196a	ovary	0	0.262788	2
hsa-miR-196b	cerebellum	0	0.362871	2
hsa-miR-196b	heart	1	0.566282	2
hsa-miR-196b	liver	0	0.614334	2
hsa-miR-196b	prostata	0	0.287879	2
hsa-miR-196b	uterus	2	0.0821785	2
hsa-miR-196b	thyroid	0	-0.21956	2
hsa-miR-196b	placenta	0	0.195832	2
hsa-miR-196b	ovary	0	0.262788	2
hsa-miR-198	cerebellum	0	0.0132794	3
hsa-miR-198	frontalcortex	0	0.322657	3
hsa-miR-198	heart	0	-0.163609	3
hsa-miR-198	liver	0	-0.132595	3
hsa-miR-198	prostata	0	0.12833	3
hsa-miR-198	uterus	0	0.621022	3
hsa-miR-198	thyroid	0	0.00970307	3
hsa-miR-198	placenta	0	-0.00852727	3
hsa-miR-198	pancreaticislets	0	0.349217	3
hsa-miR-198	testis	0	-0.232334	3
hsa-miR-198	ovary	0	-0.0777379	3
hsa-miR-198	pituitary	0	0.664762	3
hsa-miR-199a-5p	cerebellum	0	1.40649	2
hsa-miR-199a-5p	frontalcortex	0	1.05495	2
hsa-miR-199a-5p	heart	1	-0.0560357	2
hsa-miR-199a-5p	liver	1	-0.168046	2
hsa-miR-199a-5p	prostata	4	-0.106319	2
hsa-miR-199a-5p	uterus	4	-0.0466066	2
hsa-miR-199a-5p	placenta	5	-0.206291	2
hsa-miR-199a-5p	pancreaticislets	0	0.930639	2
hsa-miR-199a-5p	testis	6	-0.143378	2
hsa-miR-199a-5p	ovary	4	-0.191206	2
hsa-miR-199a-5p	pituitary	1	0.051333	2
hsa-miR-199a/199b-3p	cerebellum	0	-0.225772	2
hsa-miR-199a/199b-3p	frontalcortex	1	-0.0747431	2
hsa-miR-199a/199b-3p	heart	1	0.443274	2
hsa-miR-199a/199b-3p	liver	0	-0.0798787	2
hsa-miR-199a/199b-3p	prostata	16	0.15246	2
hsa-miR-199a/199b-3p	uterus	5	-0.148747	2
hsa-miR-199a/199b-3p	thyroid	1	0.0601584	2
hsa-miR-199a/199b-3p	placenta	5	0.024039	2
hsa-miR-199a/199b-3p	pancreaticislets	1	-0.0495299	2
hsa-miR-199a/199b-3p	testis	8	0.293783	2
hsa-miR-199a/199b-3p	ovary	14	-0.0340815	2
hsa-miR-199a/199b-3p	pituitary	1	0.00848294	2
hsa-miR-199b-5p	cerebellum	0	1.40649	2
hsa-miR-199b-5p	frontalcortex	0	1.05495	2
hsa-miR-199b-5p	uterus	1	-0.0673947	2
hsa-miR-199b-5p	thyroid	1	-0.308533	2
hsa-miR-199b-5p	placenta	1	-0.223803	2
hsa-miR-199b-5p	pancreaticislets	0	0.835132	2
hsa-miR-199b-5p	pituitary	1	0.0587552	2
hsa-miR-19a	cerebellum	0	0.726889	2
hsa-miR-19a	frontalcortex	0	0.633047	2
hsa-miR-19a	heart	0	0.0968593	2
hsa-miR-19a	liver	0	-0.491395	2
hsa-miR-19a	uterus	0	-0.00277833	2
hsa-miR-19a	thyroid	0	0.297753	2
hsa-miR-19a	placenta	0	-0.202387	2
hsa-miR-19a	testis	0	0.277686	2
hsa-miR-19a	ovary	0	-0.0712528	2
hsa-miR-19a	pituitary	0	-0.0938863	2
hsa-miR-19b	cerebellum	0	0.750077	2
hsa-miR-19b	frontalcortex	0	0.68751	2
hsa-miR-19b	heart	0	0.12851	2
hsa-miR-19b	liver	0	-0.451777	2
hsa-miR-19b	prostata	1	-0.0934178	2
hsa-miR-19b	uterus	0	0.0420699	2
hsa-miR-19b	thyroid	0	0.345778	2
hsa-miR-19b	placenta	0	-0.149348	2
hsa-miR-19b	pancreaticislets	1	0.0253759	2
hsa-miR-19b	testis	0	0.329375	2
hsa-miR-19b	ovary	0	-0.0480651	2
hsa-miR-19b	pituitary	0	-0.0573211	2
hsa-miR-200a	cerebellum	0	-0.130265	1
hsa-miR-200a	frontalcortex	0	-0.246238	1
hsa-miR-200a	heart	0	1.24337	1
hsa-miR-200a	prostata	0	0.799491	1
hsa-miR-200a	uterus	0	0.558039	1
hsa-miR-200a	thyroid	1	-0.166279	1
hsa-miR-200a	placenta	0	0.0904497	1
hsa-miR-200a	pancreaticislets	17.5	-0.110639	1
hsa-miR-200a	testis	1	0.0963918	1
hsa-miR-200a	ovary	0	0.3433	1
hsa-miR-200a	pituitary	8	-0.0300409	1
hsa-miR-200b	cerebellum	0	0.182156	1
hsa-miR-200b	frontalcortex	0	-0.0325082	1
hsa-miR-200b	heart	0	0.203613	1
hsa-miR-200b	liver	0	0.463664	1
hsa-miR-200b	prostata	1	0.121845	1
hsa-miR-200b	uterus	0	0.0782501	1
hsa-miR-200b	thyroid	1.5	0.188582	1
hsa-miR-200b	placenta	0.5	0.0679346	1
hsa-miR-200b	pancreaticislets	13	0.112453	1
hsa-miR-200b	testis	0	0.117624	1
hsa-miR-200b	ovary	0	0.16904	1
hsa-miR-200b	pituitary	7	0.170465	1
hsa-miR-200c	cerebellum	0	0.182156	1
hsa-miR-200c	frontalcortex	0	-0.0325082	1
hsa-miR-200c	heart	0	0.203613	1
hsa-miR-200c	liver	0	0.463664	1
hsa-miR-200c	prostata	29	0.125054	1
hsa-miR-200c	uterus	0	0.0782501	1
hsa-miR-200c	thyroid	23.5	0.17538	1
hsa-miR-200c	placenta	32.5	0.0711433	1
hsa-miR-200c	pancreaticislets	40	0.115661	1
hsa-miR-200c	testis	0	0.117624	1
hsa-miR-200c	ovary	0	0.16904	1
hsa-miR-200c	pituitary	41	0.173674	1
hsa-miR-203	cerebellum	0	0.937964	2
hsa-miR-203	frontalcortex	0	1.30072	2
hsa-miR-203	heart	0	0.503586	2
hsa-miR-203	liver	0	1.08971	2
hsa-miR-203	prostata	0	0.420405	2
hsa-miR-203	uterus	0	-0.00278275	2
hsa-miR-203	thyroid	0	0.997714	2
hsa-miR-203	placenta	0	0.359719	2
hsa-miR-203	pancreaticislets	0	0.276302	2
hsa-miR-203	testis	0	0.270377	2
hsa-miR-203	ovary	0	0.166832	2
hsa-miR-203	pituitary	0	0.92764	2
hsa-miR-204	cerebellum	7	-0.147124	2
hsa-miR-204	frontalcortex	0	0.197568	2
hsa-miR-204	heart	0	0.193203	2
hsa-miR-204	liver	0	-0.231614	2
hsa-miR-204	prostata	0	0.724201	2
hsa-miR-204	uterus	0	0.486698	2
hsa-miR-204	thyroid	2	0.290016	2
hsa-miR-204	placenta	0	0.179049	2
hsa-miR-204	pancreaticislets	3	0.196925	2
hsa-miR-204	testis	0	0.293048	2
hsa-miR-204	ovary	4	0.157164	2
hsa-miR-204	pituitary	1	0.177981	2
hsa-miR-205	cerebellum	0	0.209701	2
hsa-miR-205	frontalcortex	0	0.14454	2
hsa-miR-205	heart	0	-0.245282	2
hsa-miR-205	liver	0	-0.329136	2
hsa-miR-205	prostata	16	-0.239241	2
hsa-miR-205	uterus	0	0.459532	2
hsa-miR-205	thyroid	0	0.00394867	2
hsa-miR-205	placenta	0	0.380218	2
hsa-miR-205	pancreaticislets	0	0.0196293	2
hsa-miR-205	testis	0	-0.185095	2
hsa-miR-205	ovary	1	-0.0443623	2
hsa-miR-205	pituitary	1	-0.301151	2
hsa-miR-206	cerebellum	0	-0.388433	1
hsa-miR-206	frontalcortex	0	-0.142184	1
hsa-miR-206	liver	0	-0.40601	1
hsa-miR-206	prostata	3	-0.241639	1
hsa-miR-206	thyroid	2	-0.21933	1
hsa-miR-206	placenta	0	-0.231841	1
hsa-miR-206	pancreaticislets	0	-0.464604	1
hsa-miR-206	ovary	1	-0.121181	1
hsa-miR-206	pituitary	0	-0.401489	1
hsa-miR-20a	cerebellum	0	0.651701	2
hsa-miR-20a	frontalcortex	2	-0.128358	2
hsa-miR-20a	heart	0	0.236197	2
hsa-miR-20a	liver	0	-0.223455	2
hsa-miR-20a	prostata	0	-0.118078	2
hsa-miR-20a	uterus	0	1.09743	2
hsa-miR-20a	thyroid	0	0.362364	2
hsa-miR-20a	placenta	0	-0.235805	2
hsa-miR-20a	pancreaticislets	0	-1.06422	2
hsa-miR-20a	testis	2	0.220211	2
hsa-miR-20a	ovary	0	-0.0630733	2
hsa-miR-20a	pituitary	0	-1.44393	2
hsa-miR-20b	cerebellum	0	-0.825882	2
hsa-miR-20b	frontalcortex	0	-0.429119	2
hsa-miR-20b	heart	0	-0.0788335	2
hsa-miR-20b	liver	0	-1.69002	2
hsa-miR-20b	prostata	1	0.177743	2
hsa-miR-20b	uterus	0	-1.38964	2
hsa-miR-20b	thyroid	0	0.249051	2
hsa-miR-20b	placenta	0	-1.41439	2
hsa-miR-20b	pancreaticislets	0	-1.46922	2
hsa-miR-20b	testis	0	-1.5707	2
hsa-miR-20b	ovary	0	-1.52995	2
hsa-miR-20b	pituitary	0	-0.057089	2
hsa-miR-21	cerebellum	0	0.0371833	2
hsa-miR-21	frontalcortex	2	-0.181563	2
hsa-miR-21	heart	1	0.381485	2
hsa-miR-21	liver	1	0.497576	2
hsa-miR-21	prostata	28	-0.101045	2
hsa-miR-21	uterus	14	-0.316862	2
hsa-miR-21	thyroid	7	-0.106725	2
hsa-miR-21	placenta	20	-0.00861834	2
hsa-miR-21	pancreaticislets	27	-0.103226	2
hsa-miR-21	testis	2	0.326719	2
hsa-miR-21	ovary	5	-0.126711	2
hsa-miR-21	pituitary	8	-0.0387714	2
hsa-miR-210	heart	0	-0.263466	1
hsa-miR-210	pituitary	1	-0.265412	1
hsa-miR-211	cerebellum	0	-0.330866	2
hsa-miR-211	frontalcortex	0	0.197568	2
hsa-miR-211	heart	0	0.283397	2
hsa-miR-211	liver	0	-0.0445068	2
hsa-miR-211	prostata	0	0.77724	2
hsa-miR-211	uterus	0	0.486698	2
hsa-miR-211	placenta	0	0.293721	2
hsa-miR-211	testis	0	0.293048	2
hsa-miR-214	cerebellum	0	0.118012	2
hsa-miR-214	frontalcortex	1	-0.305286	2
hsa-miR-214	heart	0	-0.478678	2
hsa-miR-214	liver	0	-0.466772	2
hsa-miR-214	prostata	9	-0.19019	2
hsa-miR-214	uterus	1	-0.130009	2
hsa-miR-214	thyroid	2	-0.21933	2
hsa-miR-214	placenta	2	-0.106049	2
hsa-miR-214	pancreaticislets	0	-0.143176	2
hsa-miR-214	testis	11	-0.164926	2
hsa-miR-214	ovary	13	-0.0164147	2
hsa-miR-214	pituitary	0	-0.226243	2
hsa-miR-215	frontalcortex	0	0.0419696	2
hsa-miR-215	uterus	0	0.220584	2
hsa-miR-215	thyroid	0	0.137579	2
hsa-miR-215	placenta	0	0.195832	2
hsa-miR-215	pituitary	0	-0.750583	2
hsa-miR-216a	cerebellum	0	-0.206236	2
hsa-miR-216a	frontalcortex	0	0.671989	2
hsa-miR-216a	heart	0	-0.0402874	2
hsa-miR-216a	liver	0	0.0455967	2
hsa-miR-216a	prostata	0	0.288174	2
hsa-miR-216a	uterus	0	0.115414	2
hsa-miR-216a	thyroid	0	-0.374711	2
hsa-miR-216a	placenta	0	0.602457	2
hsa-miR-216a	pancreaticislets	1	-0.0275188	2
hsa-miR-216a	testis	0	-0.408386	2
hsa-miR-216a	ovary	0	0.205979	2
hsa-miR-216a	pituitary	0	0.0231044	2
hsa-miR-217	cerebellum	0	-0.043091	2
hsa-miR-217	frontalcortex	0	-0.573142	2
hsa-miR-217	heart	0	1.29763	2
hsa-miR-217	liver	0	-0.131533	2
hsa-miR-217	prostata	0	-0.118078	2
hsa-miR-217	uterus	0	-0.699077	2
hsa-miR-217	thyroid	0	-0.492155	2
hsa-miR-217	placenta	0	-0.49876	2
hsa-miR-217	pancreaticislets	5	-0.138589	2
hsa-miR-217	testis	0	-0.31822	2
hsa-miR-217	ovary	0	-0.722051	2
hsa-miR-217	pituitary	0	0.348816	2
hsa-miR-218	cerebellum	0	-0.108504	2
hsa-miR-218	frontalcortex	0	0.362364	2
hsa-miR-218	heart	0	0.376964	2
hsa-miR-218	liver	0	0.974601	2
hsa-miR-218	prostata	0	1.39152	2
hsa-miR-218	uterus	0	0.486698	2
hsa-miR-218	thyroid	0	0.477587	2
hsa-miR-218	placenta	1	0.0219021	2
hsa-miR-218	pancreaticislets	2	-0.00592714	2
hsa-miR-218	testis	0	0.088978	2
hsa-miR-218	ovary	0	0.554218	2
hsa-miR-218	pituitary	1	-0.0243029	2
hsa-miR-219-5p	cerebellum	0	0.469346	1
hsa-miR-219-5p	frontalcortex	0	0.391326	1
hsa-miR-219-5p	heart	0	0.261239	1
hsa-miR-219-5p	liver	0	1.49256	1
hsa-miR-219-5p	prostata	0	0.637466	1
hsa-miR-219-5p	uterus	0	0.40428	1
hsa-miR-219-5p	thyroid	0	0.832823	1
hsa-miR-219-5p	placenta	0	0.144868	1
hsa-miR-219-5p	pancreaticislets	0	0.0720702	1
hsa-miR-219-5p	testis	0	0.222512	1
hsa-miR-219-5p	ovary	0	-0.00320228	1
hsa-miR-219-5p	pituitary	0	0.572898	1
hsa-miR-22	cerebellum	2	-0.257799	2
hsa-miR-22	frontalcortex	9	-0.247599	2
hsa-miR-22	heart	7	0.302386	2
hsa-miR-22	liver	19	0.227587	2
hsa-miR-22	prostata	23	0.12959	2
hsa-miR-22	uterus	10	0.107325	2
hsa-miR-22	thyroid	2	0.113567	2
hsa-miR-22	placenta	25	0.0816298	2
hsa-miR-22	pancreaticislets	6	0.0246196	2
hsa-miR-22	testis	23	-0.058741	2
hsa-miR-22	ovary	7	0.182373	2
hsa-miR-22	pituitary	29	0.0733085	2
hsa-miR-221	cerebellum	0	0.363591	2
hsa-miR-221	frontalcortex	3	0.0157227	2
hsa-miR-221	heart	1	0.468248	2
hsa-miR-221	liver	0	0.509484	2
hsa-miR-221	prostata	3	-0.0343392	2
hsa-miR-221	uterus	1	-0.133655	2
hsa-miR-221	thyroid	0	0.0864689	2
hsa-miR-221	placenta	1	-0.0558224	2
hsa-miR-221	pancreaticislets	1	-0.165451	2
hsa-miR-221	testis	0	0.222512	2
hsa-miR-221	ovary	5	-0.119226	2
hsa-miR-221	pituitary	0	0.860428	2
hsa-miR-222	cerebellum	0	0.306235	2
hsa-miR-222	frontalcortex	2	0.0504177	2
hsa-miR-222	liver	0	0.452128	2
hsa-miR-222	prostata	7	-0.0217609	2
hsa-miR-222	uterus	1	-0.106973	2
hsa-miR-222	thyroid	0	0.320745	2
hsa-miR-222	pancreaticislets	5	-0.134711	2
hsa-miR-222	testis	0	0.165157	2
hsa-miR-222	pituitary	0	0.754871	2
hsa-miR-223	cerebellum	0	0.129351	2
hsa-miR-223	frontalcortex	0	0.196579	2
hsa-miR-223	heart	0	-0.124064	2
hsa-miR-223	liver	1	0.104479	2
hsa-miR-223	prostata	0	0.0363676	2
hsa-miR-223	uterus	0	0.169679	2
hsa-miR-223	thyroid	0	-0.493158	2
hsa-miR-223	placenta	0	-0.133351	2
hsa-miR-223	pancreaticislets	0	-0.371012	2
hsa-miR-223	testis	1	0.29112	2
hsa-miR-223	ovary	0	-0.378279	2
hsa-miR-223	pituitary	0	0.572898	2
hsa-miR-23a	frontalcortex	2	-0.0120221	2
hsa-miR-23a	liver	1.5	0.550485	2
hsa-miR-23a	prostata	10	0.0329044	2
hsa-miR-23a	uterus	4.5	-0.0466163	2
hsa-miR-23a	thyroid	8	-0.108626	2
hsa-miR-23a	placenta	23	-0.0991787	2
hsa-miR-23a	pancreaticislets	7	-0.208767	2
hsa-miR-23a	testis	10	0.211252	2
hsa-miR-23a	ovary	7	0.10583	2
hsa-miR-23a	pituitary	1.5	-0.0365002	2
hsa-miR-23b	cerebellum	4	0.214802	2
hsa-miR-23b	frontalcortex	8	-0.0215275	2
hsa-miR-23b	heart	4	0.657733	2
hsa-miR-23b	liver	4.5	0.553905	2
hsa-miR-23b	prostata	20	0.0363239	2
hsa-miR-23b	uterus	15.5	-0.0431968	2
hsa-miR-23b	thyroid	15	-0.105207	2
hsa-miR-23b	placenta	7	-0.0957591	2
hsa-miR-23b	pancreaticislets	13	-0.205347	2
hsa-miR-23b	testis	16	0.214671	2
hsa-miR-23b	ovary	5	0.109249	2
hsa-miR-23b	pituitary	9.5	-0.0330807	2
hsa-miR-24	cerebellum	4	-0.0599667	2
hsa-miR-24	frontalcortex	16	-0.267743	2
hsa-miR-24	heart	2	0.0651106	2
hsa-miR-24	liver	5	-0.0573993	2
hsa-miR-24	prostata	19	-0.197242	2
hsa-miR-24	uterus	8	-0.113939	2
hsa-miR-24	thyroid	7	-0.0843384	2
hsa-miR-24	placenta	81	-0.158088	2
hsa-miR-24	pancreaticislets	28	-0.0389759	2
hsa-miR-24	testis	14	-0.145029	2
hsa-miR-24	ovary	14	-0.123539	2
hsa-miR-24	pituitary	26	-0.133343	2
hsa-miR-25	cerebellum	0	-0.100819	1
hsa-miR-25	frontalcortex	0	-0.175377	1
hsa-miR-25	heart	0	0.124766	1
hsa-miR-25	liver	1	0.248287	1
hsa-miR-25	prostata	2	-0.0646754	1
hsa-miR-25	uterus	2	-0.111374	1
hsa-miR-25	thyroid	4	0.097005	1
hsa-miR-25	placenta	0	-0.498124	1
hsa-miR-25	pancreaticislets	2	0.0562263	1
hsa-miR-25	ovary	0	-0.431267	1
hsa-miR-25	pituitary	1	-0.15103	1
hsa-miR-26a	cerebellum	41	0.236302	2
hsa-miR-26a	frontalcortex	28.5	0.0797657	2
hsa-miR-26a	heart	7	0.403737	2
hsa-miR-26a	liver	3	0.496479	2
hsa-miR-26a	prostata	37	0.330073	2
hsa-miR-26a	uterus	17	0.0553403	2
hsa-miR-26a	thyroid	20.5	0.33054	2
hsa-miR-26a	placenta	13.5	0.0901993	2
hsa-miR-26a	pancreaticislets	36.5	0.0964676	2
hsa-miR-26a	testis	16	0.210078	2
hsa-miR-26a	ovary	35.5	0.0723457	2
hsa-miR-26a	pituitary	42	0.12357	2
hsa-miR-26b	cerebellum	9	0.247622	2
hsa-miR-26b	frontalcortex	4.5	0.0794657	2
hsa-miR-26b	liver	4	0.5078	2
hsa-miR-26b	prostata	6	0.324457	2
hsa-miR-26b	uterus	3	0.0666612	2
hsa-miR-26b	thyroid	3.5	0.309276	2
hsa-miR-26b	placenta	3.5	0.0889565	2
hsa-miR-26b	pancreaticislets	2.5	0.107789	2
hsa-miR-26b	testis	1	0.189079	2
hsa-miR-26b	ovary	7.5	0.0560729	2
hsa-miR-26b	pituitary	11	0.108414	2
hsa-miR-27a	frontalcortex	2	-0.240673	2
hsa-miR-27a	heart	4	0.164724	2
hsa-miR-27a	liver	1	-0.0279261	2
hsa-miR-27a	prostata	14	0.00960429	2
hsa-miR-27a	uterus	7	-0.13588	2
hsa-miR-27a	thyroid	6	-0.0293717	2
hsa-miR-27a	placenta	48	-0.0350594	2
hsa-miR-27a	pancreaticislets	16	-0.0560812	2
hsa-miR-27a	testis	16.5	-0.0178048	2
hsa-miR-27a	ovary	8	-0.0821983	2
hsa-miR-27a	pituitary	6.5	0.0021708	2
hsa-miR-27b	cerebellum	6	-0.0639047	2
hsa-miR-27b	frontalcortex	19	-0.237105	2
hsa-miR-27b	heart	11	0.162506	2
hsa-miR-27b	liver	4	-0.0143428	2
hsa-miR-27b	prostata	21	0.0141757	2
hsa-miR-27b	uterus	3	-0.135364	2
hsa-miR-27b	thyroid	9	-0.0133013	2
hsa-miR-27b	placenta	14	-0.0183674	2
hsa-miR-27b	pancreaticislets	28	-0.0496689	2
hsa-miR-27b	testis	12.5	0.00851098	2
hsa-miR-27b	ovary	14	-0.0765827	2
hsa-miR-27b	pituitary	15.5	-0.00190845	2
hsa-miR-28-5p	cerebellum	0	-0.285542	3
hsa-miR-28-5p	frontalcortex	2	-0.302721	3
hsa-miR-28-5p	heart	0	0.0370686	3
hsa-miR-28-5p	liver	3	-0.0600602	3
hsa-miR-28-5p	prostata	1	-0.151452	3
hsa-miR-28-5p	uterus	0	-0.0901734	3
hsa-miR-28-5p	thyroid	2	-0.270471	3
hsa-miR-28-5p	placenta	2	-0.374037	3
hsa-miR-28-5p	pancreaticislets	2	-0.335408	3
hsa-miR-28-5p	testis	1	-0.133453	3
hsa-miR-28-5p	ovary	3	-0.255912	3
hsa-miR-28-5p	pituitary	1	-0.167895	3
hsa-miR-299-3p	cerebellum	0	-1.2999	3
hsa-miR-299-3p	frontalcortex	0	-0.786384	3
hsa-miR-299-3p	heart	0	-0.263941	3
hsa-miR-299-3p	liver	0	-0.437144	3
hsa-miR-299-3p	uterus	0	-0.136487	3
hsa-miR-299-3p	thyroid	0	-0.625883	3
hsa-miR-299-3p	placenta	0	0.532698	3
hsa-miR-299-3p	pancreaticislets	0	0.323519	3
hsa-miR-299-3p	testis	0	-1.06098	3
hsa-miR-299-3p	ovary	0	0.262788	3
hsa-miR-299-3p	pituitary	0	-1.15732	3
hsa-miR-299-5p	cerebellum	1	-0.0358155	3
hsa-miR-299-5p	frontalcortex	0	0.160244	3
hsa-miR-299-5p	heart	0	-0.195508	3
hsa-miR-299-5p	liver	0	-0.713218	3
hsa-miR-299-5p	prostata	0	-0.464695	3
hsa-miR-299-5p	uterus	0	-0.245116	3
hsa-miR-299-5p	thyroid	0	-0.320716	3
hsa-miR-299-5p	placenta	0	-0.670123	3
hsa-miR-299-5p	pancreaticislets	0	-0.64473	3
hsa-miR-299-5p	testis	0	-0.419215	3
hsa-miR-299-5p	ovary	0	-0.143556	3
hsa-miR-299-5p	pituitary	0	-0.529053	3
hsa-miR-29a	cerebellum	2	-0.0414672	1
hsa-miR-29a	frontalcortex	27	0.072261	1
hsa-miR-29a	heart	4	-0.00306105	1
hsa-miR-29a	liver	5	0.132347	1
hsa-miR-29a	prostata	44	0.0751812	1
hsa-miR-29a	uterus	23	-0.0498271	1
hsa-miR-29a	thyroid	9	0.0361789	1
hsa-miR-29a	placenta	7	-0.107175	1
hsa-miR-29a	pancreaticislets	13.5	-0.00683844	1
hsa-miR-29a	testis	17	-0.0584413	1
hsa-miR-29a	ovary	30	0.060864	1
hsa-miR-29a	pituitary	40	0.179468	1
hsa-miR-29b	cerebellum	3	-0.0467845	1
hsa-miR-29b	frontalcortex	23	0.0669438	1
hsa-miR-29b	liver	1	0.127029	1
hsa-miR-29b	prostata	2	0.0826539	1
hsa-miR-29b	thyroid	2	0.0308617	1
hsa-miR-29b	placenta	14	-0.122429	1
hsa-miR-29b	pancreaticislets	51	-0.000645504	1
hsa-miR-29b	testis	3	-0.0515538	1
hsa-miR-29b	ovary	4	0.0555468	1
hsa-miR-29b	pituitary	90	0.174151	1
hsa-miR-29c	cerebellum	2	-0.0415552	1
hsa-miR-29c	frontalcortex	4	0.0936899	1
hsa-miR-29c	heart	4	0.00750283	1
hsa-miR-29c	liver	1	0.126949	1
hsa-miR-29c	uterus	2	-0.0392632	1
hsa-miR-29c	pancreaticislets	13.5	0.00372544	1
hsa-miR-29c	testis	2	-0.0478774	1
hsa-miR-29c	ovary	4	0.0586116	1
hsa-miR-29c	pituitary	11	0.190032	1
hsa-miR-302a	cerebellum	0	0.362871	2
hsa-miR-302a	frontalcortex	0	-0.246074	2
hsa-miR-302a	heart	0	0.112807	2
hsa-miR-302a	liver	0	-0.341383	2
hsa-miR-302a	prostata	0	0.105361	2
hsa-miR-302a	uterus	0	0.403102	2
hsa-miR-302a	thyroid	0	0.101416	2
hsa-miR-302a	placenta	0	-0.567533	2
hsa-miR-302a	pancreaticislets	0	-0.325093	2
hsa-miR-302a	testis	0	0.376389	2
hsa-miR-302a	ovary	0	-0.27692	2
hsa-miR-302a	pituitary	0	0.348816	2
hsa-miR-302b	cerebellum	0	0.362871	2
hsa-miR-302b	frontalcortex	0	-0.246074	2
hsa-miR-302b	heart	0	0.08066	2
hsa-miR-302b	liver	0	-0.341383	2
hsa-miR-302b	prostata	0	0.105361	2
hsa-miR-302b	uterus	0	0.403102	2
hsa-miR-302b	thyroid	0	0.101416	2
hsa-miR-302b	placenta	0	-0.567533	2
hsa-miR-302b	pancreaticislets	0	-0.325093	2
hsa-miR-302b	testis	0	0.222041	2
hsa-miR-302b	ovary	0	-0.27692	2
hsa-miR-302b	pituitary	0	0.348816	2
hsa-miR-302c	cerebellum	0	0.180353	2
hsa-miR-302c	frontalcortex	0	-0.246074	2
hsa-miR-302c	heart	0	0.08066	2
hsa-miR-302c	liver	0	-0.341383	2
hsa-miR-302c	prostata	0	0.105361	2
hsa-miR-302c	uterus	0	0.403102	2
hsa-miR-302c	thyroid	0	0.178344	2
hsa-miR-302c	placenta	0	-0.72188	2
hsa-miR-302c	pancreaticislets	0	-0.216802	2
hsa-miR-302c	testis	0	0.0395232	2
hsa-miR-302c	ovary	0	-0.431267	2
hsa-miR-302c	pituitary	0	0.166297	2
hsa-miR-302d	cerebellum	0	0.362871	2
hsa-miR-302d	frontalcortex	0	-0.246074	2
hsa-miR-302d	heart	0	0.08066	2
hsa-miR-302d	liver	0	-0.341383	2
hsa-miR-302d	prostata	0	0.105361	2
hsa-miR-302d	uterus	0	0.403102	2
hsa-miR-302d	thyroid	0	0.101416	2
hsa-miR-302d	placenta	0	-0.567533	2
hsa-miR-302d	pancreaticislets	0	-0.325093	2
hsa-miR-302d	testis	0	0.222041	2
hsa-miR-302d	ovary	0	-0.27692	2
hsa-miR-302d	pituitary	0	0.348816	2
hsa-miR-30a	cerebellum	4	0.00609084	2
hsa-miR-30a	frontalcortex	5.5	-0.216127	2
hsa-miR-30a	heart	7	0.333926	2
hsa-miR-30a	liver	4	0.305511	2
hsa-miR-30a	prostata	12	0.063719	2
hsa-miR-30a	uterus	1	-0.0985837	2
hsa-miR-30a	thyroid	6	0.22505	2
hsa-miR-30a	placenta	29.5	0.0233248	2
hsa-miR-30a	pancreaticislets	17	0.0543445	2
hsa-miR-30a	testis	4	0.117505	2
hsa-miR-30a	ovary	2	-0.0323517	2
hsa-miR-30a	pituitary	7	-0.00958491	2
hsa-miR-30b	heart	3	0.331814	2
hsa-miR-30b	prostata	2	0.0616076	2
hsa-miR-30b	placenta	3.5	0.0212134	2
hsa-miR-30b	pancreaticislets	4	0.0522332	2
hsa-miR-30b	testis	1	0.115393	2
hsa-miR-30b	ovary	3	-0.0249377	2
hsa-miR-30b	pituitary	2	-0.0116963	2
hsa-miR-30c	cerebellum	1	0.00397946	2
hsa-miR-30c	frontalcortex	2	-0.218239	2
hsa-miR-30c	heart	4	0.331814	2
hsa-miR-30c	liver	1	0.3034	2
hsa-miR-30c	prostata	9	0.0616076	2
hsa-miR-30c	thyroid	9	0.222939	2
hsa-miR-30c	placenta	2.5	0.0212134	2
hsa-miR-30c	pancreaticislets	9	0.0522332	2
hsa-miR-30c	testis	4	0.115393	2
hsa-miR-30c	ovary	3	-0.0249377	2
hsa-miR-30c	pituitary	3	-0.0116963	2
hsa-miR-30d	cerebellum	7	0.00358335	2
hsa-miR-30d	frontalcortex	4	-0.216647	2
hsa-miR-30d	heart	18	0.340239	2
hsa-miR-30d	liver	6	0.311824	2
hsa-miR-30d	prostata	14	0.070032	2
hsa-miR-30d	uterus	6	-0.0922707	2
hsa-miR-30d	thyroid	11	0.231363	2
hsa-miR-30d	placenta	89.5	0.0296378	2
hsa-miR-30d	pancreaticislets	23	0.0606576	2
hsa-miR-30d	testis	15	0.123818	2
hsa-miR-30d	ovary	14	-0.0165133	2
hsa-miR-30d	pituitary	43	-0.0121069	2
hsa-miR-30e	frontalcortex	1.5	-0.205047	2
hsa-miR-30e	heart	4	0.367379	2
hsa-miR-30e	liver	2	0.324483	2
hsa-miR-30e	prostata	2	0.0779609	2
hsa-miR-30e	thyroid	1	0.229263	2
hsa-miR-30e	placenta	4	0.0453343	2
hsa-miR-30e	pancreaticislets	12	0.0681613	2
hsa-miR-30e	testis	3	0.144207	2
hsa-miR-30e	ovary	1	0.00065401	2
hsa-miR-30e	pituitary	1	-0.00537273	2
hsa-miR-31	cerebellum	0	0.306235	1
hsa-miR-31	frontalcortex	0	0.122274	1
hsa-miR-31	heart	0	-0.699168	1
hsa-miR-31	liver	0	-0.728485	1
hsa-miR-31	prostata	0	-0.630777	1
hsa-miR-31	uterus	0	-0.245116	1
hsa-miR-31	thyroid	1	-0.201293	1
hsa-miR-31	placenta	0	-0.471447	1
hsa-miR-31	pancreaticislets	0	0.236637	1
hsa-miR-31	testis	1	-0.302071	1
hsa-miR-31	ovary	0	-0.786483	1
hsa-miR-31	pituitary	1	-0.0302676	1
hsa-miR-32	cerebellum	0	-0.0102888	2
hsa-miR-32	frontalcortex	0	-0.0325082	2
hsa-miR-32	heart	0	0.231637	2
hsa-miR-32	prostata	0	-0.81152	2
hsa-miR-32	uterus	0	0.437662	2
hsa-miR-32	placenta	2	0.0682363	2
hsa-miR-32	pancreaticislets	0	0.570282	2
hsa-miR-32	testis	1	0.221978	2
hsa-miR-32	ovary	1	0.136243	2
hsa-miR-32	pituitary	1	-0.00608712	2
hsa-miR-320	cerebellum	1	-0.0415561	3
hsa-miR-320	frontalcortex	1	-0.273397	3
hsa-miR-320	heart	0	0.588978	3
hsa-miR-320	liver	1	0.296594	3
hsa-miR-320	prostata	1	-0.136632	3
hsa-miR-320	uterus	1	-0.248973	3
hsa-miR-320	thyroid	0	-0.245559	3
hsa-miR-320	placenta	4	-0.0709231	3
hsa-miR-320	pancreaticislets	1	-0.158738	3
hsa-miR-320	testis	0	-0.263812	3
hsa-miR-320	ovary	7	0.0208943	3
hsa-miR-320	pituitary	1	-0.117128	3
hsa-miR-323-5p	cerebellum	0	0.037277	3
hsa-miR-323-5p	frontalcortex	0	-0.0452743	3
hsa-miR-323-5p	heart	0	0.114811	3
hsa-miR-323-5p	liver	0	0.453351	3
hsa-miR-323-5p	prostata	0	-0.0226702	3
hsa-miR-323-5p	uterus	0	-0.25567	3
hsa-miR-323-5p	thyroid	0	-0.128872	3
hsa-miR-323-5p	placenta	0	0.292063	3
hsa-miR-323-5p	pancreaticislets	0	-0.00224053	3
hsa-miR-323-5p	testis	0	0.511378	3
hsa-miR-323-5p	ovary	0	0.119992	3
hsa-miR-323-5p	pituitary	0	-0.635496	3
hsa-miR-324-3p	cerebellum	0	-0.381247	3
hsa-miR-324-3p	frontalcortex	1	-0.43828	3
hsa-miR-324-3p	heart	0	-0.553085	3
hsa-miR-324-3p	liver	0	-0.0799606	3
hsa-miR-324-3p	prostata	0	-0.406746	3
hsa-miR-324-3p	uterus	0	-0.348989	3
hsa-miR-324-3p	thyroid	0	-0.648169	3
hsa-miR-324-3p	placenta	0	0.728014	3
hsa-miR-324-3p	pancreaticislets	0	0.14126	3
hsa-miR-324-3p	testis	0	-0.0295903	3
hsa-miR-324-3p	ovary	0	-0.143434	3
hsa-miR-324-3p	pituitary	0	-0.345652	3
hsa-miR-324-5p	cerebellum	0	-1.02483	3
hsa-miR-324-5p	frontalcortex	2	-0.316786	3
hsa-miR-324-5p	heart	0	-0.957637	3
hsa-miR-324-5p	liver	0	-1.28523	3
hsa-miR-324-5p	prostata	0	-1.09989	3
hsa-miR-324-5p	uterus	0	-0.696693	3
hsa-miR-324-5p	thyroid	0	-1.06764	3
hsa-miR-324-5p	placenta	0	-1.12774	3
hsa-miR-324-5p	pancreaticislets	1	0.255441	3
hsa-miR-324-5p	testis	1	-0.437992	3
hsa-miR-324-5p	ovary	1	-0.278244	3
hsa-miR-324-5p	pituitary	3	-0.19169	3
hsa-miR-325	frontalcortex	0	0.26531	3
hsa-miR-325	heart	0	0.142392	3
hsa-miR-325	liver	0	-0.303137	3
hsa-miR-325	uterus	0	0.403102	3
hsa-miR-325	placenta	0	-0.315387	3
hsa-miR-325	pancreaticislets	0	-0.776341	3
hsa-miR-325	ovary	0	0.0802696	3
hsa-miR-326	cerebellum	0	0.406622	3
hsa-miR-326	frontalcortex	0	0.450399	3
hsa-miR-326	heart	0	-0.231096	3
hsa-miR-326	liver	0	0.00549524	3
hsa-miR-326	prostata	0	0.500169	3
hsa-miR-326	uterus	0	0.695129	3
hsa-miR-326	thyroid	0	0.523977	3
hsa-miR-326	placenta	0	1.01223	3
hsa-miR-326	pancreaticislets	0	0.480497	3
hsa-miR-326	testis	0	0.354266	3
hsa-miR-326	ovary	0	0.334022	3
hsa-miR-326	pituitary	0	0.141843	3
hsa-miR-328	cerebellum	0	-0.100819	3
hsa-miR-328	frontalcortex	0	0.22521	3
hsa-miR-328	heart	0	-0.45817	3
hsa-miR-328	liver	0	-0.653845	3
hsa-miR-328	prostata	0	0.407143	3
hsa-miR-328	uterus	0	0.317465	3
hsa-miR-328	thyroid	0	0.476011	3
hsa-miR-328	placenta	0	-0.0276626	3
hsa-miR-328	pancreaticislets	0	0.255441	3
hsa-miR-328	testis	0	-0.104176	3
hsa-miR-328	ovary	0	0.0112626	3
hsa-miR-328	pituitary	0	0.166751	3
hsa-miR-330-5p	cerebellum	0	0.799386	3
hsa-miR-330-5p	frontalcortex	0	0.295061	3
hsa-miR-330-5p	heart	0	-0.209657	3
hsa-miR-330-5p	liver	0	0.367329	3
hsa-miR-330-5p	prostata	0	0.0157484	3
hsa-miR-330-5p	uterus	0	-0.161797	3
hsa-miR-330-5p	thyroid	0	-0.27045	3
hsa-miR-330-5p	placenta	0	-0.258353	3
hsa-miR-330-5p	pancreaticislets	0	-0.246658	3
hsa-miR-330-5p	testis	0	0.287919	3
hsa-miR-330-5p	ovary	0	0.264159	3
hsa-miR-330-5p	pituitary	0	-0.0573211	3
hsa-miR-331-5p	cerebellum	0	-0.361798	3
hsa-miR-331-5p	frontalcortex	0	-0.112776	3
hsa-miR-331-5p	heart	0	-0.533315	3
hsa-miR-331-5p	liver	0	-0.170495	3
hsa-miR-331-5p	prostata	0	0.289065	3
hsa-miR-331-5p	uterus	0	0.405069	3
hsa-miR-331-5p	thyroid	0	0.234117	3
hsa-miR-331-5p	placenta	0	0.27389	3
hsa-miR-331-5p	pancreaticislets	0	0.180938	3
hsa-miR-331-5p	testis	0	-0.149485	3
hsa-miR-331-5p	ovary	0	0.145584	3
hsa-miR-331-5p	pituitary	0	0.20632	3
hsa-miR-335	cerebellum	0	1.51811	3
hsa-miR-335	frontalcortex	0	0.448254	3
hsa-miR-335	heart	0	-0.507243	3
hsa-miR-335	liver	0	0.0455967	3
hsa-miR-335	prostata	0	0.105459	3
hsa-miR-335	uterus	0	-0.360623	3
hsa-miR-335	thyroid	0	-0.150708	3
hsa-miR-335	placenta	4	0.0282861	3
hsa-miR-335	pancreaticislets	1	0.176624	3
hsa-miR-335	testis	0	0.628097	3
hsa-miR-335	ovary	0	-0.27736	3
hsa-miR-335	pituitary	4	0.202289	3
hsa-miR-338-5p	cerebellum	0	-0.108164	2
hsa-miR-338-5p	frontalcortex	0	0.0910867	2
hsa-miR-338-5p	heart	0	-0.32293	2
hsa-miR-338-5p	liver	0	-0.370033	2
hsa-miR-338-5p	prostata	0	-0.366916	2
hsa-miR-338-5p	uterus	0	0.099606	2
hsa-miR-338-5p	thyroid	0	-0.655543	2
hsa-miR-338-5p	placenta	0	-0.126696	2
hsa-miR-338-5p	pancreaticislets	0	-0.331058	2
hsa-miR-338-5p	testis	0	-0.339715	2
hsa-miR-338-5p	ovary	0	-0.0253026	2
hsa-miR-338-5p	pituitary	0	-0.191398	2
hsa-miR-339-5p	cerebellum	0	-0.117698	3
hsa-miR-339-5p	frontalcortex	0	0.361704	3
hsa-miR-339-5p	heart	0	-0.473961	3
hsa-miR-339-5p	liver	0	-0.404132	3
hsa-miR-339-5p	prostata	0	-0.169865	3
hsa-miR-339-5p	uterus	1	-0.235417	3
hsa-miR-339-5p	thyroid	0	0.0322045	3
hsa-miR-339-5p	placenta	0	0.112758	3
hsa-miR-339-5p	pancreaticislets	0	0.0130946	3
hsa-miR-339-5p	testis	0	-0.143595	3
hsa-miR-339-5p	ovary	0	-0.551882	3
hsa-miR-339-5p	pituitary	0	0.403777	3
hsa-miR-33a	cerebellum	0	0.11178	1
hsa-miR-33a	frontalcortex	0	-0.19247	1
hsa-miR-33a	heart	0	0.197643	1
hsa-miR-33a	liver	0	0.582047	1
hsa-miR-33a	prostata	0	-0.316271	1
hsa-miR-33a	uterus	0	0.404674	1
hsa-miR-33a	thyroid	0	-0.0508967	1
hsa-miR-33a	placenta	0	0.0134011	1
hsa-miR-33a	pancreaticislets	0	0.0577437	1
hsa-miR-33a	testis	0	-0.318737	1
hsa-miR-33a	ovary	0	0.0465514	1
hsa-miR-33a	pituitary	0	-0.291876	1
hsa-miR-342-5p	cerebellum	0	1.0572	3
hsa-miR-342-5p	frontalcortex	0	0.853883	3
hsa-miR-342-5p	heart	0	-0.427528	3
hsa-miR-342-5p	liver	0	-0.149151	3
hsa-miR-342-5p	prostata	0	0.575954	3
hsa-miR-342-5p	uterus	0	-0.434928	3
hsa-miR-342-5p	thyroid	0	0.927217	3
hsa-miR-342-5p	placenta	0	0.889963	3
hsa-miR-342-5p	pancreaticislets	0	-0.216135	3
hsa-miR-342-5p	testis	0	0.510117	3
hsa-miR-342-5p	ovary	0	0.0803455	3
hsa-miR-342-5p	pituitary	1	0.0155853	3
hsa-miR-346	cerebellum	0	-0.642736	3
hsa-miR-346	frontalcortex	0	-0.0917262	3
hsa-miR-346	heart	0	-1.06847	3
hsa-miR-346	liver	0	-1.28987	3
hsa-miR-346	prostata	0	-0.813493	3
hsa-miR-346	uterus	0	-0.434928	3
hsa-miR-346	thyroid	0	-0.374443	3
hsa-miR-346	placenta	0	-0.403253	3
hsa-miR-346	pancreaticislets	0	-0.659285	3
hsa-miR-346	testis	0	-0.879572	3
hsa-miR-346	ovary	0	0.0803455	3
hsa-miR-346	pituitary	0	-0.752346	3
hsa-miR-34a	cerebellum	0	-0.308149	1
hsa-miR-34a	frontalcortex	0	0.176486	1
hsa-miR-34a	heart	0	-0.131463	1
hsa-miR-34a	liver	0	-0.143009	1
hsa-miR-34a	prostata	0	0.105854	1
hsa-miR-34a	uterus	2	0.08533	1
hsa-miR-34a	thyroid	0	0.0447148	1
hsa-miR-34a	placenta	0	-0.367442	1
hsa-miR-34a	pancreaticislets	0	0.0196293	1
hsa-miR-34a	testis	0	0.829161	1
hsa-miR-34a	ovary	0	-0.169683	1
hsa-miR-34a	pituitary	0	-0.228255	1
hsa-miR-34b	cerebellum	0	-0.142263	1
hsa-miR-34b	frontalcortex	0	-0.19247	1
hsa-miR-34b	heart	0	-0.146562	1
hsa-miR-34b	liver	0	0.392331	1
hsa-miR-34b	prostata	0	0.0541658	1
hsa-miR-34b	uterus	0	0.221365	1
hsa-miR-34b	thyroid	0	-0.0861145	1
hsa-miR-34b	placenta	0	-0.225338	1
hsa-miR-34b	pancreaticislets	0	0.0577437	1
hsa-miR-34b	testis	0	-0.65457	1
hsa-miR-34b	ovary	0	-0.278244	1
hsa-miR-34b	pituitary	0	0.292157	1
hsa-miR-34c-5p	cerebellum	0	-0.0902517	1
hsa-miR-34c-5p	frontalcortex	0	0.0138611	1
hsa-miR-34c-5p	heart	0	-0.138658	1
hsa-miR-34c-5p	liver	0	0.00549524	1
hsa-miR-34c-5p	prostata	0	-0.016198	1
hsa-miR-34c-5p	uterus	0	0.115414	1
hsa-miR-34c-5p	thyroid	0	-0.00569161	1
hsa-miR-34c-5p	placenta	0	-0.392958	1
hsa-miR-34c-5p	pancreaticislets	0	0.0357597	1
hsa-miR-34c-5p	testis	4	0.183627	1
hsa-miR-34c-5p	ovary	0	-0.313178	1
hsa-miR-34c-5p	pituitary	0	0.0450544	1
hsa-miR-367	cerebellum	0	-0.121856	2
hsa-miR-367	frontalcortex	0	0.176486	2
hsa-miR-367	heart	0	-0.00441702	2
hsa-miR-367	liver	0	-0.77516	2
hsa-miR-367	prostata	0	-0.524429	2
hsa-miR-367	uterus	0	0.557449	2
hsa-miR-367	thyroid	0	0.726153	2
hsa-miR-367	placenta	0	0.784406	2
hsa-miR-367	pancreaticislets	0	-0.370747	2
hsa-miR-367	testis	0	-0.183976	2
hsa-miR-367	ovary	0	-0.549565	2
hsa-miR-367	pituitary	0	-0.463388	2
hsa-miR-368	cerebellum	1	-0.012342	3
hsa-miR-368	frontalcortex	4	-0.15257	3
hsa-miR-368	heart	0	-0.552649	3
hsa-miR-368	liver	0	0.0156284	3
hsa-miR-368	prostata	0	-0.118078	3
hsa-miR-368	uterus	0	-0.291033	3
hsa-miR-368	thyroid	0	-0.268617	3
hsa-miR-368	placenta	9	0.138495	3
hsa-miR-368	pancreaticislets	10	-0.113685	3
hsa-miR-368	testis	4	0.320681	3
hsa-miR-368	ovary	4	0.0966567	3
hsa-miR-368	pituitary	10	-0.0265741	3
hsa-miR-369-3p	cerebellum	0	0.181661	3
hsa-miR-369-3p	frontalcortex	0	-0.367006	3
hsa-miR-369-3p	heart	0	0.842115	3
hsa-miR-369-3p	liver	0	0.103534	3
hsa-miR-369-3p	prostata	0	0.897568	3
hsa-miR-369-3p	uterus	0	0.138175	3
hsa-miR-369-3p	thyroid	0	0.16336	3
hsa-miR-369-3p	placenta	0	0.669504	3
hsa-miR-369-3p	pancreaticislets	0	0.267604	3
hsa-miR-369-3p	testis	0	0.43409	3
hsa-miR-369-3p	ovary	0	0.264435	3
hsa-miR-369-3p	pituitary	1	0.321122	3
hsa-miR-369-5p	pituitary	1	-0.0570428	3
hsa-miR-371-5p	heart	0	-1.65035	3
hsa-miR-372	frontalcortex	0	-1.34491	3
hsa-miR-372	heart	0	0.0696763	3
hsa-miR-372	liver	0	-0.149595	3
hsa-miR-372	prostata	0	-1.50486	3
hsa-miR-372	uterus	0	-1.38964	3
hsa-miR-372	thyroid	0	0.281662	3
hsa-miR-372	pancreaticislets	0	-0.216802	3
hsa-miR-372	ovary	0	-0.836611	3
hsa-miR-375	cerebellum	0	0.052579	2
hsa-miR-375	frontalcortex	0	-0.19247	2
hsa-miR-375	heart	0	0.463096	2
hsa-miR-375	liver	0	0.258009	2
hsa-miR-375	prostata	1	0.246486	2
hsa-miR-375	uterus	0	-0.00276954	2
hsa-miR-375	thyroid	0	0.881811	2
hsa-miR-375	placenta	0	0.336712	2
hsa-miR-375	pancreaticislets	85	0.194038	2
hsa-miR-375	testis	1	0.226843	2
hsa-miR-375	ovary	0	0.119992	2
hsa-miR-375	pituitary	50	-0.00841565	2
hsa-miR-7	cerebellum	0	-0.501906	1
hsa-miR-7	frontalcortex	2	-0.244553	1
hsa-miR-7	heart	0	-0.146562	1
hsa-miR-7	liver	0	-0.235429	1
hsa-miR-7	prostata	0	-0.0226702	1
hsa-miR-7	uterus	0	-0.292638	1
hsa-miR-7	thyroid	0	0.104115	1
hsa-miR-7	placenta	0	0.27389	1
hsa-miR-7	pancreaticislets	46	-0.141167	1
hsa-miR-7	testis	0	-0.143595	1
hsa-miR-7	ovary	0	-0.361652	1
hsa-miR-7	pituitary	196	-0.0929071	1
hsa-miR-9	cerebellum	160	-0.0522238	1
hsa-miR-9	frontalcortex	304	-0.0169305	1
hsa-miR-9	heart	0	0.0649639	1
hsa-miR-9	liver	0	0.115042	1
hsa-miR-9	prostata	0	0.0221781	1
hsa-miR-9	uterus	0	0.0673916	1
hsa-miR-9	thyroid	0	-0.175602	1
hsa-miR-9	placenta	0	-0.0903213	1
hsa-miR-9	pancreaticislets	0	-0.00714556	1
hsa-miR-9	testis	2	0.181411	1
hsa-miR-9	ovary	0	0.0933976	1
hsa-miR-9	pituitary	5	-0.0591547	1
hsa-miR-92a	cerebellum	0	0.0595343	1
hsa-miR-92a	frontalcortex	0	0.0423611	1
hsa-miR-92a	heart	0	0.219603	1
hsa-miR-92a	liver	4	0.408395	1
hsa-miR-92a	prostata	1	0.125288	1
hsa-miR-92a	uterus	0	0.661596	1
hsa-miR-92a	thyroid	1	0.126282	1
hsa-miR-92a	placenta	2	0.0648968	1
hsa-miR-92a	pancreaticislets	0	0.570282	1
hsa-miR-92a	testis	2	0.218639	1
hsa-miR-92a	ovary	7	0.150392	1
hsa-miR-93	cerebellum	1	-0.0370804	2
hsa-miR-93	frontalcortex	3	-0.120635	2
hsa-miR-93	heart	0	0.0308226	2
hsa-miR-93	liver	0	-0.341383	2
hsa-miR-93	prostata	2	0.114672	2
hsa-miR-93	uterus	1	-0.0227609	2
hsa-miR-93	thyroid	0	0.242075	2
hsa-miR-93	placenta	2	-0.0201081	2
hsa-miR-93	pancreaticislets	0	-0.216802	2
hsa-miR-93	testis	1	0.187938	2
hsa-miR-93	ovary	1	0.137912	2
hsa-miR-93	pituitary	1	0.06388	2
hsa-miR-96	cerebellum	0	0.263193	2
hsa-miR-96	frontalcortex	0	0.135162	2
hsa-miR-96	heart	0	-0.128155	2
hsa-miR-96	liver	0	-0.393387	2
hsa-miR-96	prostata	0	0.0541658	2
hsa-miR-96	uterus	0	0.209721	2
hsa-miR-96	thyroid	0	0.235487	2
hsa-miR-96	placenta	0	-0.274998	2
hsa-miR-96	pancreaticislets	8	-0.0180978	2
hsa-miR-96	testis	0	0.616895	2
hsa-miR-96	ovary	0	-0.188314	2
hsa-miR-96	pituitary	9	-0.000993049	2
hsa-miR-98	cerebellum	1.83333	0.145799	1
hsa-miR-98	frontalcortex	0.5	0.262839	1
hsa-miR-98	liver	0.333333	0.132853	1
hsa-miR-98	prostata	1	0.119059	1
hsa-miR-98	uterus	0	-1.38964	1
hsa-miR-98	thyroid	1	0.26912	1
hsa-miR-98	placenta	0	-1.415	1
hsa-miR-98	pancreaticislets	1	0.0905442	1
hsa-miR-99a	cerebellum	14	-0.285542	1
hsa-miR-99a	frontalcortex	41	1.05636	1
hsa-miR-99a	heart	1	0.750656	1
hsa-miR-99a	liver	12.5	0.710944	1
hsa-miR-99a	prostata	39	0.48993	1
hsa-miR-99a	uterus	16	0.316874	1
hsa-miR-99a	thyroid	10	0.928528	1
hsa-miR-99a	placenta	4	0.986829	1
hsa-miR-99a	pancreaticislets	2	0.237095	1
hsa-miR-99a	testis	17	0.830384	1
hsa-miR-99a	ovary	65	0.464794	1
hsa-miR-99a	pituitary	77	0.550972	1
hsa-miR-99b	cerebellum	9	-0.332026	1
hsa-miR-99b	frontalcortex	10	0.854902	1
hsa-miR-99b	heart	3	0.549197	1
hsa-miR-99b	liver	2	0.509484	1
hsa-miR-99b	prostata	9	0.694822	1
hsa-miR-99b	thyroid	6	1.42107	1
hsa-miR-99b	placenta	20	1.47933	1
hsa-miR-99b	pancreaticislets	7	0.324173	1
hsa-miR-99b	testis	9	0.628924	1
hsa-miR-99b	ovary	21	0.263334	1
hsa-miR-99b	pituitary	22	0.349512	1
