# Supplementary material for: A Study of the Evolution of Human microRNAs by Their Apparent Repression Effectiveness on Target Genes
Source: PLoS One. 2011 Sep 21;6(9):e25034. doi: 10.1371/journal.pone.0025034 (PMC3177854; doi:10.1371/journal.pone.0025034)
Supplement: Table S2 — Full list of rARE values of miRNAs. Included in the table are the miRNA names, the median ARE values of miRNAs in all the tissues, the rARE value, the expression broadness of the miRNAs, and the maximal expression levels of miRNAs in the tissues. (XLS) [file pone.0025034.s003.xls]

## Sheet: Supplement_file_2_Representativ
mirna	median_ARE_value_in_tissues	rARE	miRNA_Conservational_Category	miRNA_expression_broadness(number of tissues)	miRNA_max_expression(in tissue with highest clone count)
hsa-let-7a	0.128184	0.0813059	1	12	105.333
hsa-let-7b	0.144415	0.137692	1	12	124.833
hsa-let-7c	0.139164	0.132799	1	11	58
hsa-let-7d	0.114336	0.114336	1	11	6
hsa-let-7e	0.0631721	0.181685	1	11	8
hsa-let-7f	0.119059	0.254024	1	11	20
hsa-let-7g	0.154456	0.154456	1	11	8
hsa-let-7i	0.0819742	0.221442	1	10	26
hsa-miR-1	-0.172993	0.296119	1	6	15
hsa-miR-100	0.880059	0.418077	1	10	23
hsa-miR-101	0.0209081	0.0320506	2	7	5
hsa-miR-103	-0.0528906	-0.219025	2	11	3
hsa-miR-106b	-0.00778687	-0.0368841	2	4	2
hsa-miR-107	-0.101763	-0.307776	2	4	2
hsa-miR-10a	0.392775	0.392775	1	3	1
hsa-miR-10b	0.285566	0.462644	1	4	6
hsa-miR-122	0.352886	0.68235	2	2	1006
hsa-miR-124	-0.168235	-0.163746	1	4	267
hsa-miR-125a-5p	0.163312	0.27657	1	11	11
hsa-miR-125b	0.171958	0.269327	1	12	159
hsa-miR-126	-0.128492	0.91696	2	12	281
hsa-miR-127-5p	-0.371012	-0.371012	3	1	1
hsa-miR-128a/128b	-0.0348824	-0.272987	2	4	63
hsa-miR-129-5p	0.00569256	-0.198202	2	4	13
hsa-miR-130a	-0.0358243	-0.0155313	2	12	16
hsa-miR-132	0.0324105	0.177701	2	4	16
hsa-miR-133a	-0.150111	0.0140331	1	4	8
hsa-miR-133b	-0.10483	-0.0876099	1	2	3
hsa-miR-134	0.124227	0.296191	3	4	2
hsa-miR-135a	0.144245	0.0659175	2	2	7
hsa-miR-135b	0.0579991	0.0579991	2	3	5
hsa-miR-136	0.188172	0.0360753	3	5	4
hsa-miR-137	0.0889022	0.0481305	1	2	2
hsa-miR-138	-0.170542	-0.170542	2	2	3
hsa-miR-139-5p	-0.0411917	-0.2971	2	5	6
hsa-miR-140-5p	0.18146	0.192916	2	11	13
hsa-miR-141	-0.0471674	-0.0471674	1	5	60.5
hsa-miR-142-3p	-0.241209	-0.241209	2	1	1
hsa-miR-142-5p	-0.0692313	-0.0692313	2	6	1
hsa-miR-143	-0.113025	-0.242543	2	12	371
hsa-miR-144	0.134455	-0.0114141	2	4	6
hsa-miR-145	-0.101989	-0.0335864	2	9	65
hsa-miR-146a	-0.0274911	-0.0274911	2	2	1
hsa-miR-148a	-0.0168401	-0.0598524	2	2	4
hsa-miR-148b	0.0454399	0.0454399	2	1	1
hsa-miR-149	-0.0418503	-0.0487203	3	2	4
hsa-miR-150	-0.0980589	-0.0875686	3	4	2
hsa-miR-151-5p	0.0681578	0.442876	3	8	9
hsa-miR-152	-0.0433884	-0.14789	2	6	4
hsa-miR-153	-0.160928	-0.158032	2	2	3
hsa-miR-155	-0.0157663	-0.0157663	2	1	1
hsa-miR-15a	0.0158303	-0.154467	2	11	32
hsa-miR-15b	-0.0375782	0.0776881	2	9	5
hsa-miR-16	0.0148427	-0.139284	2	12	193
hsa-miR-17	0.112336	0.0695024	2	6	4
hsa-miR-181a	0.00648404	-0.129377	2	12	85
hsa-miR-181b	-0.0850178	-0.11562	2	6	15.5
hsa-miR-181c	-0.0521899	-0.118709	2	2	1
hsa-miR-182	-0.0727865	-0.0727865	2	3	11
hsa-miR-183	-0.102398	-0.0913763	2	2	3
hsa-miR-184	-0.184654	-0.184654	1	2	1
hsa-miR-185	-0.174921	-0.089791	3	6	4
hsa-miR-186	-0.011985	-0.0396208	3	10	4
hsa-miR-187	0.693934	0.693934	2	1	2
hsa-miR-191	-0.10204	-0.0824744	2	12	7
hsa-miR-192	0.165961	0.165961	2	2	2
hsa-miR-193a-5p	0.164394	0.331589	2	4	5
hsa-miR-193b	0.136682	0.308567	2	4	3
hsa-miR-194	-0.0919288	0.23667	2	4	7
hsa-miR-195	-0.0268418	0.125409	2	10	17
hsa-miR-196b	0.32423	0.0821785	2	2	2
hsa-miR-199a/199b-3p	0.0162609	0.15246	2	10	16
hsa-miR-199a-5p	-0.124848	-0.143378	2	8	6
hsa-miR-199b-5p	-0.145599	-0.145599	2	4	1
hsa-miR-19b	-0.034021	-0.034021	2	2	1
hsa-miR-200a	-0.0703402	-0.110639	1	4	17.5
hsa-miR-200b	0.121845	0.112453	1	5	13
hsa-miR-200c	0.125054	0.173674	1	5	41
hsa-miR-204	0.177981	-0.147124	2	5	7
hsa-miR-205	-0.239241	-0.239241	2	3	16
hsa-miR-206	-0.21933	-0.241639	1	3	3
hsa-miR-20a	0.0459269	0.0459269	2	2	2
hsa-miR-20b	0.177743	0.177743	2	1	1
hsa-miR-21	-0.101045	-0.101045	2	11	28
hsa-miR-210	-0.265412	-0.265412	1	1	1
hsa-miR-214	-0.164926	-0.0164147	2	7	13
hsa-miR-216a	-0.0275188	-0.0275188	2	1	1
hsa-miR-217	-0.138589	-0.138589	2	1	5
hsa-miR-218	-0.00592714	-0.00592714	2	3	2
hsa-miR-22	0.0944776	0.0733085	2	12	29
hsa-miR-221	-0.0558224	-0.119226	2	7	5
hsa-miR-222	-0.064367	-0.0217609	2	4	7
hsa-miR-223	0.1978	0.1978	2	2	1
hsa-miR-23a	-0.0242612	-0.0991787	2	10	23
hsa-miR-23b	0.00739822	0.0363239	2	12	20
hsa-miR-24	-0.118739	-0.158088	2	12	81
hsa-miR-25	-0.00422454	0.097005	1	6	4
hsa-miR-26a	0.166824	0.12357	2	12	42
hsa-miR-26b	0.108414	0.108414	2	11	11
hsa-miR-27a	-0.0293717	-0.0350594	2	11	48
hsa-miR-27b	-0.0163551	-0.0496689	2	12	28
hsa-miR-28-5p	-0.255912	-0.157986	3	9	3
hsa-miR-299-5p	-0.0358155	-0.0358155	3	1	1
hsa-miR-29a	0.0165589	0.0751812	1	12	44
hsa-miR-29b	0.0432042	0.174151	1	10	90
hsa-miR-29c	0.00750283	0.00372544	1	9	13.5
hsa-miR-30a	0.0388347	0.0233248	2	12	29.5
hsa-miR-30b	0.0522332	0.0522332	2	7	4
hsa-miR-30c	0.0522332	0.0616076	2	11	9
hsa-miR-30d	0.0451477	0.0296378	2	12	89.5
hsa-miR-30e	0.0730611	0.0681613	2	10	12
hsa-miR-31	-0.201293	-0.201293	1	3	1
hsa-miR-32	0.10224	0.0682363	2	4	2
hsa-miR-320	-0.117128	0.0208943	3	9	7
hsa-miR-324-3p	-0.43828	-0.43828	3	1	1
hsa-miR-324-5p	-0.278244	-0.19169	3	5	3
hsa-miR-335	0.176624	0.115287	3	3	4
hsa-miR-339-5p	-0.235417	-0.235417	3	1	1
hsa-miR-342-5p	0.0155853	0.0155853	3	1	1
hsa-miR-34a	0.08533	0.08533	1	1	2
hsa-miR-34c-5p	0.183627	0.183627	1	1	4
hsa-miR-368	-0.012342	-0.0701294	3	7	10
hsa-miR-369-3p	0.321122	0.321122	3	1	1
hsa-miR-369-5p	-0.0570428	-0.0570428	3	1	1
hsa-miR-375	0.21044	0.194038	2	4	85
hsa-miR-7	-0.141167	-0.0929071	1	3	196
hsa-miR-9	-0.0345772	-0.0169305	1	4	304
hsa-miR-92a	0.138337	0.150392	1	6	7
hsa-miR-93	0.0218859	-0.120635	2	8	3
hsa-miR-96	-0.00954545	-0.000993049	2	2	9
hsa-miR-98	0.139326	0.145799	1	6	1.83333
hsa-miR-99a	0.630958	0.550972	1	12	77
hsa-miR-99b	0.549197	0.349512	1	11	22
